# Supplementary material for: cis-Bis(acetonitrile-κN)bis­(2,2′-bipyridine-κ2 N,N′)ruthenium(II) tetra­fluoridoborate
Source: Acta Crystallogr Sect E Struct Rep Online. 2011 Dec 21;68(Pt 1):m68. doi: 10.1107/S1600536811053864 (PMC3254331; doi:10.1107/S1600536811053864)
Supplement: Supplementary file 1 [file e-68-00m68-sup1.cif]

##############################################################################
#                                                                            #
# This CIF contains the data in a paper accepted for publication in          #
# Acta Crystallographica Section E. It conforms to the requirements of       #
# Notes for Authors for Acta Crystallographica Section E, and has been       #
# peer reviewed under the auspices of the IUCr Commission on Journals.       #
#                                                                            #
# Full details of the Crystallographic Information File format               #
# are given in the paper "The Crystallographic Information File (CIF):       #
# a New Standard Archive File for Crystallography" by S. R. Hall, F. H.      #
# Allen and I. D. Brown [Acta Cryst. (1991), A47, 655-685].                  #
#                                                                            #
# The current version of the core CIF dictionary is obtainable from          #
# ftp://ftp.iucr.org/pub/cif_core.dic.                                       #
#                                                                            #
# Software is freely available for graphical display of the structure(s)     #
# in this CIF. For information consult the CIF software page                 #
# http://www.iucr.org/resources/cif/software.                                #
#                                                                            #
# This file may be used for bona fide research purposes within the           #
# scientific community so long as proper attribution is given to the journal # 
# article from which it was obtained.                                        #
#                                                                            #
##############################################################################
data_global
_audit_creation_method     'from SHELXL97 CIF and IUCr SHELXL97-template'
_journal_date_recd_electronic     2011-12-08
_journal_date_accepted     2011-12-14
_journal_name_full     'Acta Crystallographica, Section E'
_journal_year     2012
_journal_volume     68
_journal_issue      1
_journal_page_first     m68
_journal_page_last     m68
_journal_paper_category     QM
_journal_paper_doi     10.1107/S1600536811053864
_journal_coeditor_code     RZ2684
_publ_contact_author_name     'Huang, Wei'
_publ_contact_author_address
;
State Key Laboratory of Coordination Chemistry,
Nanjing National Laboratory of Microstructures,
School of Chemistry and Chemical Engineering,
Nanjing University,
Nanjing 210093,
People's Republic of China
;
_publ_contact_author_email     'whuang@nju.edu.cn'
_publ_contact_author_fax     '86 25 83314502'
_publ_contact_author_phone     '86 25 83686526'
_publ_section_title
;\
<i>cis</i>-Bis(acetonitrile-\k<i>N</i>)bis(2,2'-bipyridine-\k^2^<i>N</i>,\
<i>N</i>')ruthenium(II) tetrafluoridoborate
;
loop_
    _publ_author_name
    _publ_author_address
    'Wang, Ying'
;
Department of Chemistry and Chemical Engineering,
Lianyungang Teachers College,
Lianyungang 222006,
People's Republic of China
;
    'Xu, Feng'
;
State Key Laboratory of Coordination Chemistry,
Nanjing National Laboratory of Microstructures,
School of Chemistry and Chemical Engineering,
Nanjing University,
Nanjing 210093,
People's Republic of China
;
    'Huang, Wei'
;
State Key Laboratory of Coordination Chemistry,
Nanjing National Laboratory of Microstructures,
School of Chemistry and Chemical Engineering,
Nanjing University,
Nanjing 210093,
People's Republic of China
;
_publ_section_synopsis     .
data_I
_audit_creation_method     SHELXL-97
_chemical_name_systematic
;
<i>cis</i>-Bis(acetonitrile-\k<i>N</i>)bis(2,2'-bipyridine-
\k^2^<i>N</i>,<i>N</i>')ruthenium(II) tetrafluoridoborate
;
_chemical_name_common     ?
_chemical_formula_moiety     'C24 H22 N6 Ru 2+, 2(B F4 -)'
_chemical_formula_sum     'C24 H22 B2 F8 N6 Ru'
_chemical_formula_iupac     '[Ru (C2 H3 N)2 (C10 H8 N2)2] (B F4)2'
_chemical_formula_weight     669.17
_chemical_melting_point     ?
_symmetry_cell_setting     monoclinic
_symmetry_space_group_name_H-M     'P 21/c'
_symmetry_space_group_name_Hall     '-P 2ybc'
loop_
    _symmetry_equiv_pos_as_xyz
    'x, y, z'
    '-x, y+1/2, -z+1/2'
    '-x, -y, -z'
    'x, -y-1/2, z-1/2'
_cell_length_a     10.5648(7)
_cell_length_b     24.0246(17)
_cell_length_c     10.4561(7)
_cell_angle_alpha     90.00
_cell_angle_beta     90.2530(10)
_cell_angle_gamma     90.00
_cell_volume     2653.9(3)
_cell_formula_units_Z     4
_cell_measurement_reflns_used     3573
_cell_measurement_theta_min     2.568
_cell_measurement_theta_max     24.040
_cell_measurement_temperature     291(2)
_exptl_crystal_description     block
_exptl_crystal_colour     red
_exptl_crystal_size_max     0.16
_exptl_crystal_size_mid     0.14
_exptl_crystal_size_min     0.12
_exptl_crystal_density_diffrn     1.675
_exptl_crystal_density_meas     ?
_exptl_crystal_density_method     'not measured'
_exptl_crystal_F_000     1336
_exptl_absorpt_coefficient_mu     0.674
_exptl_absorpt_correction_type     multi-scan
_exptl_absorpt_process_details     '(SADABS; Bruker, 2000)'
_exptl_absorpt_correction_T_min     0.8998
_exptl_absorpt_correction_T_max     0.9235
_exptl_special_details
;
The structure was solved by direct methods (Bruker, 2000) and successive
difference Fourier syntheses.
;
_diffrn_ambient_temperature     291(2)
_diffrn_radiation_type     MoK\a
_diffrn_radiation_wavelength     0.71073
_diffrn_radiation_source     'fine-focus sealed tube'
_diffrn_radiation_monochromator     graphite
_diffrn_measurement_device_type     'Bruker SMART CCD area-detector'
_diffrn_measurement_method     '\f and \w scans'
_diffrn_detector_area_resol_mean     ?
_diffrn_reflns_number     13281
_diffrn_reflns_av_R_equivalents     0.0452
_diffrn_reflns_av_sigmaI/netI     0.0517
_diffrn_reflns_theta_min     1.93
_diffrn_reflns_theta_max     25.00
_diffrn_reflns_theta_full     25.00
_diffrn_measured_fraction_theta_max     0.999
_diffrn_measured_fraction_theta_full     0.999
_diffrn_reflns_limit_h_min     -12
_diffrn_reflns_limit_h_max     12
_diffrn_reflns_limit_k_min     -15
_diffrn_reflns_limit_k_max     28
_diffrn_reflns_limit_l_min     -12
_diffrn_reflns_limit_l_max     12
_diffrn_standards_number     0
_diffrn_standards_interval_count     0
_diffrn_standards_interval_time     0
_diffrn_standards_decay_%     0
_refine_special_details
;
Refinement of <i>F</i>^2^ against ALL reflections. The weighted <i>R</i>-factor
<i>wR</i> and goodness of fit <i>S</i> are based on <i>F</i>^2^, conventional
<i>R</i>-factors <i>R</i> are based on <i>F</i>, with <i>F</i> set to zero for
negative <i>F</i>^2^. The threshold expression of <i>F</i>^2^ >
\s(<i>F</i>^2^) is used only for calculating <i>R</i>-factors(gt) <i>etc</i>.
and is not relevant to the choice of reflections for refinement.
<i>R</i>-factors based on <i>F</i>^2^ are statistically about twice as large
as those based on <i>F</i>, and <i>R</i>- factors based on ALL data will be
even larger.
;
_reflns_number_total     4680
_reflns_number_gt     3326
_reflns_threshold_expression     I>2sigma(I)
_refine_ls_structure_factor_coef     Fsqd
_refine_ls_matrix_type     full
_refine_ls_R_factor_all     0.0647
_refine_ls_R_factor_gt     0.0458
_refine_ls_wR_factor_gt     0.1118
_refine_ls_wR_factor_ref     0.1205
_refine_ls_goodness_of_fit_ref     0.947
_refine_ls_restrained_S_all     0.947
_refine_ls_number_reflns     4680
_refine_ls_number_parameters     372
_refine_ls_number_restraints     0
_refine_ls_hydrogen_treatment     constr
_refine_ls_weighting_scheme     calc
_refine_ls_weighting_details
                 'calc w=1/[\s^2^(Fo^2^)+(0.0705P)^2^] where P=(Fo^2^+2Fc^2^)/3'
_atom_sites_solution_hydrogens     geom
_atom_sites_solution_primary     direct
_atom_sites_solution_secondary     difmap
_refine_ls_shift/su_max     0.001
_refine_ls_shift/su_mean     0.000
_refine_diff_density_max     0.756
_refine_diff_density_min     -0.406
_refine_ls_extinction_method     none
_refine_ls_extinction_coef     0
loop_
    _atom_type_symbol
    _atom_type_description
    _atom_type_scat_dispersion_real
    _atom_type_scat_dispersion_imag
    _atom_type_scat_source
    'C' 'C' 0.0033 0.0016
                         'International Tables Vol C Tables 4.2.6.8 and 6.1.1.4'
    'H' 'H' 0.0000 0.0000
                         'International Tables Vol C Tables 4.2.6.8 and 6.1.1.4'
    'B' 'B' 0.0013 0.0007
                         'International Tables Vol C Tables 4.2.6.8 and 6.1.1.4'
    'N' 'N' 0.0061 0.0033
                         'International Tables Vol C Tables 4.2.6.8 and 6.1.1.4'
    'F' 'F' 0.0171 0.0103
                         'International Tables Vol C Tables 4.2.6.8 and 6.1.1.4'
    'Ru' 'Ru' -1.2594 0.8363
                         'International Tables Vol C Tables 4.2.6.8 and 6.1.1.4'
_computing_data_collection     'SMART (Bruker, 2000)'
_computing_cell_refinement     'SAINT (Bruker, 2000)'
_computing_data_reduction     'SAINT (Bruker, 2000)'
_computing_structure_solution     'SHELXTL (Sheldrick, 2008)'
_computing_structure_refinement     'SHELXTL (Sheldrick, 2008)'
_computing_molecular_graphics     'SHELXTL (Sheldrick, 2008)'
_computing_publication_material     'SHELXTL (Sheldrick, 2008)'
loop_
    _atom_site_type_symbol
    _atom_site_label
    _atom_site_fract_x
    _atom_site_fract_y
    _atom_site_fract_z
    _atom_site_U_iso_or_equiv
    _atom_site_adp_type
    _atom_site_calc_flag
    _atom_site_refinement_flags
    _atom_site_occupancy
    _atom_site_symmetry_multiplicity
    _atom_site_disorder_assembly
    _atom_site_disorder_group
    Ru Ru1 0.25886(3) 0.627135(14) 0.52470(3) 0.04287(14) Uani d . 1 1 . .
    B B1 0.7581(7) 0.7190(3) 0.5614(8) 0.085(2) Uani d . 1 1 . .
    B B2 0.7624(5) 0.4853(3) 0.0278(7) 0.0672(16) Uani d . 1 1 . .
    C C1 0.2611(4) 0.5012(2) 0.5649(5) 0.0582(12) Uani d . 1 1 . .
    H H1 0.3145 0.5080 0.6341 0.070 Uiso calc R 1 1 . .
    C C2 0.2343(4) 0.4471(2) 0.5328(5) 0.0652(13) Uani d . 1 1 . .
    H H2 0.2692 0.4177 0.5788 0.078 Uiso calc R 1 1 . .
    C C3 0.1540(5) 0.4373(2) 0.4303(5) 0.0705(14) Uani d . 1 1 . .
    H H3 0.1351 0.4010 0.4060 0.085 Uiso calc R 1 1 . .
    C C4 0.1029(4) 0.4808(2) 0.3653(5) 0.0629(12) Uani d . 1 1 . .
    H H4 0.0477 0.4743 0.2974 0.075 Uiso calc R 1 1 . .
    C C5 0.1331(4) 0.53449(18) 0.4002(4) 0.0498(10) Uani d . 1 1 . .
    C C6 0.0783(4) 0.5844(2) 0.3409(4) 0.0525(11) Uani d . 1 1 . .
    C C7 -0.0095(4) 0.5832(2) 0.2415(4) 0.0639(13) Uani d . 1 1 . .
    H H7 -0.0311 0.5498 0.2024 0.077 Uiso calc R 1 1 . .
    C C8 -0.0640(4) 0.6321(3) 0.2019(5) 0.0716(15) Uani d . 1 1 . .
    H H8 -0.1226 0.6320 0.1353 0.086 Uiso calc R 1 1 . .
    C C9 -0.0320(5) 0.6811(2) 0.2603(5) 0.0725(14) Uani d . 1 1 . .
    H H9 -0.0706 0.7143 0.2368 0.087 Uiso calc R 1 1 . .
    C C10 0.0588(4) 0.6799(2) 0.3549(4) 0.0612(12) Uani d . 1 1 . .
    H H10 0.0826 0.7133 0.3928 0.073 Uiso calc R 1 1 . .
    C C11 0.4260(4) 0.5845(2) 0.3099(4) 0.0630(12) Uani d . 1 1 . .
    H H11 0.3897 0.5500 0.3263 0.076 Uiso calc R 1 1 . .
    C C12 0.5170(4) 0.5879(2) 0.2173(5) 0.0693(14) Uani d . 1 1 . .
    H H12 0.5413 0.5564 0.1719 0.083 Uiso calc R 1 1 . .
    C C13 0.5713(4) 0.6385(2) 0.1930(5) 0.0685(14) Uani d . 1 1 . .
    H H13 0.6339 0.6418 0.1312 0.082 Uiso calc R 1 1 . .
    C C14 0.5321(4) 0.6844(2) 0.2612(5) 0.0643(13) Uani d . 1 1 . .
    H H14 0.5685 0.7190 0.2461 0.077 Uiso calc R 1 1 . .
    C C15 0.4388(4) 0.67871(19) 0.3518(4) 0.0503(10) Uani d . 1 1 . .
    C C16 0.3859(4) 0.72526(18) 0.4252(4) 0.0510(10) Uani d . 1 1 . .
    C C17 0.4096(5) 0.7811(2) 0.3994(5) 0.0705(14) Uani d . 1 1 . .
    H H17 0.4663 0.7907 0.3353 0.085 Uiso calc R 1 1 . .
    C C18 0.3501(5) 0.8221(2) 0.4676(5) 0.0755(15) Uani d . 1 1 . .
    H H18 0.3659 0.8594 0.4503 0.091 Uiso calc R 1 1 . .
    C C19 0.2667(4) 0.8072(2) 0.5620(5) 0.0659(13) Uani d . 1 1 . .
    H H19 0.2246 0.8342 0.6093 0.079 Uiso calc R 1 1 . .
    C C20 0.2469(4) 0.75165(19) 0.5852(5) 0.0596(12) Uani d . 1 1 . .
    H H20 0.1923 0.7418 0.6509 0.071 Uiso calc R 1 1 . .
    C C21 0.4890(4) 0.6030(2) 0.7128(5) 0.0591(12) Uani d . 1 1 . .
    C C22 0.5932(4) 0.5904(3) 0.8000(5) 0.0837(17) Uani d . 1 1 . .
    H H22A 0.5604 0.5836 0.8841 0.126 Uiso calc R 1 1 . .
    H H22B 0.6505 0.6214 0.8028 0.126 Uiso calc R 1 1 . .
    H H22C 0.6372 0.5579 0.7705 0.126 Uiso calc R 1 1 . .
    C C23 0.0697(4) 0.63709(18) 0.7582(4) 0.0531(11) Uani d . 1 1 . .
    C C24 -0.0175(5) 0.6412(2) 0.8654(5) 0.0810(16) Uani d . 1 1 . .
    H H24A -0.0613 0.6065 0.8756 0.122 Uiso calc R 1 1 . .
    H H24B -0.0777 0.6704 0.8490 0.122 Uiso calc R 1 1 . .
    H H24C 0.0291 0.6496 0.9421 0.122 Uiso calc R 1 1 . .
    F F1 0.7366(4) 0.6846(2) 0.4670(4) 0.154(2) Uani d . 1 1 . .
    F F2 0.6838(7) 0.7071(2) 0.6605(7) 0.262(4) Uani d . 1 1 . .
    F F3 0.7452(4) 0.77248(19) 0.5352(4) 0.1427(17) Uani d . 1 1 . .
    F F4 0.8737(5) 0.7071(2) 0.6035(6) 0.204(3) Uani d . 1 1 . .
    F F5 0.7715(4) 0.5405(2) 0.0135(5) 0.168(2) Uani d . 1 1 . .
    F F6 0.8552(5) 0.4701(2) 0.1074(6) 0.187(2) Uani d . 1 1 . .
    F F7 0.7700(6) 0.4581(3) -0.0758(6) 0.225(3) Uani d . 1 1 . .
    F F8 0.6515(5) 0.4717(2) 0.0777(6) 0.185(2) Uani d . 1 1 . .
    N N1 0.2131(3) 0.54494(15) 0.5004(3) 0.0477(8) Uani d . 1 1 . .
    N N2 0.1144(3) 0.63331(15) 0.3949(3) 0.0479(9) Uani d . 1 1 . .
    N N3 0.3868(3) 0.62815(14) 0.3778(3) 0.0472(8) Uani d . 1 1 . .
    N N4 0.3022(3) 0.71070(15) 0.5180(3) 0.0481(8) Uani d . 1 1 . .
    N N5 0.4065(3) 0.61253(14) 0.6479(3) 0.0482(8) Uani d . 1 1 . .
    N N6 0.1371(3) 0.63333(13) 0.6752(3) 0.0474(8) Uani d . 1 1 . .
loop_
    _atom_site_aniso_label
    _atom_site_aniso_U_11
    _atom_site_aniso_U_22
    _atom_site_aniso_U_33
    _atom_site_aniso_U_12
    _atom_site_aniso_U_13
    _atom_site_aniso_U_23
    Ru1 0.0415(2) 0.0481(2) 0.0390(2) -0.00261(15) 0.00032(14) 0.00096(15)
    B1 0.082(5) 0.071(5) 0.103(6) 0.019(4) -0.017(4) -0.032(4)
    B2 0.054(3) 0.067(4) 0.081(4) 0.005(3) 0.003(3) -0.004(3)
    C1 0.060(3) 0.057(3) 0.058(3) -0.006(2) -0.003(2) 0.006(2)
    C2 0.072(3) 0.059(3) 0.065(3) 0.001(2) 0.006(3) 0.010(2)
    C3 0.074(3) 0.058(3) 0.079(4) -0.013(3) 0.010(3) -0.012(3)
    C4 0.061(3) 0.066(3) 0.062(3) -0.006(2) -0.002(2) -0.010(3)
    C5 0.047(2) 0.058(3) 0.044(2) -0.006(2) 0.0064(19) -0.002(2)
    C6 0.044(2) 0.069(3) 0.044(2) -0.002(2) 0.0036(19) -0.002(2)
    C7 0.049(3) 0.093(4) 0.050(3) -0.005(3) -0.001(2) -0.004(3)
    C8 0.050(3) 0.115(5) 0.049(3) 0.007(3) -0.009(2) 0.015(3)
    C9 0.064(3) 0.093(4) 0.060(3) 0.012(3) -0.007(2) 0.014(3)
    C10 0.060(3) 0.065(3) 0.059(3) 0.005(2) 0.001(2) 0.007(2)
    C11 0.057(3) 0.068(3) 0.064(3) 0.002(2) 0.011(2) -0.005(2)
    C12 0.058(3) 0.088(4) 0.061(3) 0.012(3) 0.010(2) -0.009(3)
    C13 0.046(3) 0.105(4) 0.054(3) -0.001(3) 0.010(2) 0.004(3)
    C14 0.052(3) 0.082(4) 0.058(3) -0.014(3) 0.003(2) 0.005(3)
    C15 0.040(2) 0.067(3) 0.044(2) -0.005(2) -0.0024(18) 0.004(2)
    C16 0.049(2) 0.059(3) 0.044(2) -0.010(2) -0.0080(19) 0.003(2)
    C17 0.078(3) 0.064(3) 0.069(3) -0.019(3) 0.008(3) 0.011(3)
    C18 0.093(4) 0.055(3) 0.078(4) -0.020(3) -0.007(3) 0.004(3)
    C19 0.071(3) 0.058(3) 0.069(3) 0.000(2) -0.014(3) -0.004(2)
    C20 0.070(3) 0.057(3) 0.052(3) -0.007(2) 0.003(2) 0.000(2)
    C21 0.056(3) 0.064(3) 0.057(3) 0.006(2) 0.001(2) -0.003(2)
    C22 0.062(3) 0.113(5) 0.076(4) 0.020(3) -0.013(3) -0.008(3)
    C23 0.056(3) 0.060(3) 0.043(3) -0.005(2) 0.002(2) 0.000(2)
    C24 0.074(3) 0.110(4) 0.060(3) -0.010(3) 0.021(3) -0.014(3)
    F1 0.199(5) 0.114(4) 0.148(4) 0.013(3) -0.070(4) -0.047(3)
    F2 0.362(9) 0.134(4) 0.290(8) 0.038(5) 0.217(8) 0.024(5)
    F3 0.185(5) 0.087(3) 0.156(4) 0.012(3) 0.004(3) 0.004(2)
    F4 0.183(5) 0.177(5) 0.251(6) 0.055(4) -0.123(5) -0.088(4)
    F5 0.161(4) 0.103(4) 0.240(6) -0.021(3) -0.084(4) 0.052(3)
    F6 0.187(5) 0.150(4) 0.222(6) -0.007(3) -0.107(5) 0.065(4)
    F7 0.207(6) 0.311(9) 0.158(5) -0.039(5) 0.047(4) -0.139(6)
    F8 0.138(4) 0.132(4) 0.285(7) -0.007(3) 0.095(4) -0.011(4)
    N1 0.0453(18) 0.053(2) 0.045(2) -0.0040(16) 0.0028(16) 0.0007(16)
    N2 0.0408(18) 0.062(2) 0.041(2) -0.0011(16) -0.0002(15) 0.0067(17)
    N3 0.0438(18) 0.057(2) 0.041(2) -0.0028(17) -0.0023(15) -0.0027(16)
    N4 0.0497(19) 0.052(2) 0.043(2) -0.0035(17) -0.0043(16) 0.0003(16)
    N5 0.049(2) 0.052(2) 0.044(2) 0.0002(17) 0.0007(17) 0.0009(16)
    N6 0.047(2) 0.051(2) 0.045(2) -0.0016(16) -0.0025(17) 0.0013(16)
_geom_special_details
;
All e.s.d.'s (except the e.s.d. in the dihedral angle between two l.s. planes)
are estimated using the full covariance matrix. The cell e.s.d.'s are taken
into account individually in the estimation of e.s.d.'s in distances, angles
and torsion angles; correlations between e.s.d.'s in cell parameters are only
used when they are defined by crystal symmetry. An approximate (isotropic)
treatment of cell e.s.d.'s is used for estimating e.s.d.'s involving l.s.
planes.
;
loop_
    _geom_bond_atom_site_label_1
    _geom_bond_atom_site_label_2
    _geom_bond_site_symmetry_2
    _geom_bond_distance
    _geom_bond_publ_flag
    Ru1 N6 . 2.042(4) ?
    Ru1 N2 . 2.043(3) ?
    Ru1 N1 . 2.049(4) ?
    Ru1 N5 . 2.049(4) ?
    Ru1 N3 . 2.051(3) ?
    Ru1 N4 . 2.060(4) ?
    B1 F1 . 1.307(8) ?
    B1 F3 . 1.320(8) ?
    B1 F4 . 1.328(7) ?
    B1 F2 . 1.334(9) ?
    B2 F7 . 1.268(7) ?
    B2 F8 . 1.326(7) ?
    B2 F6 . 1.335(7) ?
    B2 F5 . 1.337(8) ?
    C1 N1 . 1.346(6) ?
    C1 C2 . 1.372(7) ?
    C1 H1 . 0.9300 ?
    C2 C3 . 1.384(7) ?
    C2 H2 . 0.9300 ?
    C3 C4 . 1.356(6) ?
    C3 H3 . 0.9300 ?
    C4 C5 . 1.378(6) ?
    C4 H4 . 0.9300 ?
    C5 N1 . 1.366(5) ?
    C5 C6 . 1.467(6) ?
    C6 N2 . 1.358(5) ?
    C6 C7 . 1.390(6) ?
    C7 C8 . 1.371(7) ?
    C7 H7 . 0.9300 ?
    C8 C9 . 1.366(7) ?
    C8 H8 . 0.9300 ?
    C9 C10 . 1.375(6) ?
    C9 H9 . 0.9300 ?
    C10 N2 . 1.330(5) ?
    C10 H10 . 0.9300 ?
    C11 N3 . 1.333(5) ?
    C11 C12 . 1.369(6) ?
    C11 H11 . 0.9300 ?
    C12 C13 . 1.369(7) ?
    C12 H12 . 0.9300 ?
    C13 C14 . 1.378(7) ?
    C13 H13 . 0.9300 ?
    C14 C15 . 1.377(6) ?
    C14 H14 . 0.9300 ?
    C15 N3 . 1.361(5) ?
    C15 C16 . 1.468(6) ?
    C16 N4 . 1.361(5) ?
    C16 C17 . 1.391(6) ?
    C17 C18 . 1.371(7) ?
    C17 H17 . 0.9300 ?
    C18 C19 . 1.373(7) ?
    C18 H18 . 0.9300 ?
    C19 C20 . 1.372(6) ?
    C19 H19 . 0.9300 ?
    C20 N4 . 1.344(6) ?
    C20 H20 . 0.9300 ?
    C21 N5 . 1.126(5) ?
    C21 C22 . 1.458(6) ?
    C22 H22A . 0.9600 ?
    C22 H22B . 0.9600 ?
    C22 H22C . 0.9600 ?
    C23 N6 . 1.129(5) ?
    C23 C24 . 1.457(6) ?
    C24 H24A . 0.9600 ?
    C24 H24B . 0.9600 ?
    C24 H24C . 0.9600 ?
loop_
    _geom_angle_atom_site_label_1
    _geom_angle_atom_site_label_2
    _geom_angle_atom_site_label_3
    _geom_angle_site_symmetry_1
    _geom_angle_site_symmetry_3
    _geom_angle
    _geom_angle_publ_flag
    N6 Ru1 N2 . . 92.02(13) ?
    N6 Ru1 N1 . . 90.96(13) ?
    N2 Ru1 N1 . . 79.18(14) ?
    N6 Ru1 N5 . . 90.50(13) ?
    N2 Ru1 N5 . . 173.93(14) ?
    N1 Ru1 N5 . . 95.25(13) ?
    N6 Ru1 N3 . . 174.73(13) ?
    N2 Ru1 N3 . . 89.67(13) ?
    N1 Ru1 N3 . . 94.26(13) ?
    N5 Ru1 N3 . . 88.31(13) ?
    N6 Ru1 N4 . . 95.53(13) ?
    N2 Ru1 N4 . . 94.13(13) ?
    N1 Ru1 N4 . . 170.86(13) ?
    N5 Ru1 N4 . . 91.12(13) ?
    N3 Ru1 N4 . . 79.36(14) ?
    F1 B1 F3 . . 116.2(7) ?
    F1 B1 F4 . . 105.7(6) ?
    F3 B1 F4 . . 111.9(7) ?
    F1 B1 F2 . . 110.5(7) ?
    F3 B1 F2 . . 108.1(6) ?
    F4 B1 F2 . . 103.9(8) ?
    F7 B2 F8 . . 105.6(6) ?
    F7 B2 F6 . . 110.1(6) ?
    F8 B2 F6 . . 109.6(6) ?
    F7 B2 F5 . . 114.3(7) ?
    F8 B2 F5 . . 110.6(5) ?
    F6 B2 F5 . . 106.7(5) ?
    N1 C1 C2 . . 122.7(4) ?
    N1 C1 H1 . . 118.7 ?
    C2 C1 H1 . . 118.7 ?
    C1 C2 C3 . . 118.4(5) ?
    C1 C2 H2 . . 120.8 ?
    C3 C2 H2 . . 120.8 ?
    C4 C3 C2 . . 119.9(5) ?
    C4 C3 H3 . . 120.0 ?
    C2 C3 H3 . . 120.0 ?
    C3 C4 C5 . . 119.8(5) ?
    C3 C4 H4 . . 120.1 ?
    C5 C4 H4 . . 120.1 ?
    N1 C5 C4 . . 121.1(4) ?
    N1 C5 C6 . . 114.5(4) ?
    C4 C5 C6 . . 124.2(4) ?
    N2 C6 C7 . . 120.9(4) ?
    N2 C6 C5 . . 114.9(4) ?
    C7 C6 C5 . . 124.1(4) ?
    C8 C7 C6 . . 119.1(5) ?
    C8 C7 H7 . . 120.4 ?
    C6 C7 H7 . . 120.4 ?
    C9 C8 C7 . . 119.9(5) ?
    C9 C8 H8 . . 120.0 ?
    C7 C8 H8 . . 120.0 ?
    C8 C9 C10 . . 118.3(5) ?
    C8 C9 H9 . . 120.8 ?
    C10 C9 H9 . . 120.8 ?
    N2 C10 C9 . . 123.3(5) ?
    N2 C10 H10 . . 118.3 ?
    C9 C10 H10 . . 118.3 ?
    N3 C11 C12 . . 123.4(5) ?
    N3 C11 H11 . . 118.3 ?
    C12 C11 H11 . . 118.3 ?
    C13 C12 C11 . . 118.7(5) ?
    C13 C12 H12 . . 120.7 ?
    C11 C12 H12 . . 120.7 ?
    C12 C13 C14 . . 119.2(4) ?
    C12 C13 H13 . . 120.4 ?
    C14 C13 H13 . . 120.4 ?
    C15 C14 C13 . . 119.6(5) ?
    C15 C14 H14 . . 120.2 ?
    C13 C14 H14 . . 120.2 ?
    N3 C15 C14 . . 121.1(4) ?
    N3 C15 C16 . . 114.9(4) ?
    C14 C15 C16 . . 124.0(4) ?
    N4 C16 C17 . . 120.3(4) ?
    N4 C16 C15 . . 115.3(4) ?
    C17 C16 C15 . . 124.3(4) ?
    C18 C17 C16 . . 120.5(5) ?
    C18 C17 H17 . . 119.7 ?
    C16 C17 H17 . . 119.7 ?
    C17 C18 C19 . . 119.0(5) ?
    C17 C18 H18 . . 120.5 ?
    C19 C18 H18 . . 120.5 ?
    C20 C19 C18 . . 118.6(5) ?
    C20 C19 H19 . . 120.7 ?
    C18 C19 H19 . . 120.7 ?
    N4 C20 C19 . . 123.5(5) ?
    N4 C20 H20 . . 118.2 ?
    C19 C20 H20 . . 118.2 ?
    N5 C21 C22 . . 178.3(5) ?
    C21 C22 H22A . . 109.5 ?
    C21 C22 H22B . . 109.5 ?
    H22A C22 H22B . . 109.5 ?
    C21 C22 H22C . . 109.5 ?
    H22A C22 H22C . . 109.5 ?
    H22B C22 H22C . . 109.5 ?
    N6 C23 C24 . . 179.3(5) ?
    C23 C24 H24A . . 109.5 ?
    C23 C24 H24B . . 109.5 ?
    H24A C24 H24B . . 109.5 ?
    C23 C24 H24C . . 109.5 ?
    H24A C24 H24C . . 109.5 ?
    H24B C24 H24C . . 109.5 ?
    C1 N1 C5 . . 118.1(4) ?
    C1 N1 Ru1 . . 127.0(3) ?
    C5 N1 Ru1 . . 114.7(3) ?
    C10 N2 C6 . . 118.3(4) ?
    C10 N2 Ru1 . . 126.7(3) ?
    C6 N2 Ru1 . . 114.9(3) ?
    C11 N3 C15 . . 118.0(4) ?
    C11 N3 Ru1 . . 126.7(3) ?
    C15 N3 Ru1 . . 115.3(3) ?
    C20 N4 C16 . . 118.0(4) ?
    C20 N4 Ru1 . . 126.7(3) ?
    C16 N4 Ru1 . . 114.8(3) ?
    C21 N5 Ru1 . . 177.5(4) ?
    C23 N6 Ru1 . . 179.6(4) ?
loop_
    _geom_hbond_atom_site_label_D
    _geom_hbond_atom_site_label_H
    _geom_hbond_atom_site_label_A
    _geom_hbond_site_symmetry_A
    _geom_hbond_distance_DH
    _geom_hbond_distance_HA
    _geom_hbond_distance_DA
    _geom_hbond_angle_DHA
    C2 H2 F1 3_666 0.93 2.50 3.179(7) 130
    C7 H7 F6 1_455 0.93 2.47 3.373(7) 165
    C9 H9 F4 4_475 0.93 2.42 3.299(7) 158
    C12 H12 F8 . 0.93 2.54 3.459(7) 167
    C14 H14 F2 4_575 0.93 2.33 3.238(8) 164
