# Supplementary material for: cis-Bis(acetonitrile-κN)bis­(2,2′-bipyridine-κ2 N,N′)ruthenium(II) tetra­fluoridoborate
Source: Acta Crystallogr Sect E Struct Rep Online. 2011 Dec 21;68(Pt 1):m68. doi: 10.1107/S1600536811053864 (PMC3254331; doi:10.1107/S1600536811053864)
Supplement: Supplementary file 2 [file e-68-00m68-Isup2.hkl]

# 
# h,k,l, Fc-squared, Fo-squared, sigma(Fo-squared) and status flag 
# 
data_I
_shelx_title ' a in P2(1)/c' 
_shelx_refln_list_code          4 
_shelx_F_calc_maximum      483.77 
_exptl_crystal_F_000      1336.00 
_reflns_d_resolution_high  0.8409 
 
loop_ 
 _symmetry_equiv_pos_as_xyz 
 'x, y, z' 
 '-x, y+1/2, -z+1/2' 
 '-x, -y, -z' 
 'x, -y-1/2, z-1/2' 
 
_cell_length_a    10.5648 
_cell_length_b    24.0246 
_cell_length_c    10.4561 
_cell_angle_alpha  90.000 
_cell_angle_beta   90.253 
_cell_angle_gamma  90.000 
 
_shelx_F_squared_multiplier     1.000 
 
loop_ 
 _refln_index_h 
 _refln_index_k 
 _refln_index_l 
 _refln_F_squared_calc 
 _refln_F_squared_meas 
 _refln_F_squared_sigma 
 _refln_observed_status 
   1   0   0        5.74        0.17      1.82 o 
   2   0   0    44977.88    48843.71    960.08 o 
   3   0   0      116.92      121.12     12.13 o 
   4   0   0    16361.64    14869.59    121.86 o 
   5   0   0      325.16      331.18     22.93 o 
   6   0   0    26118.80    25558.95    192.60 o 
   7   0   0     1450.78     1332.73     49.16 o 
   8   0   0     7363.49     8358.43    194.53 o 
   9   0   0      573.71      533.07     62.35 o 
  10   0   0     1333.94     1438.40     97.55 o 
  11   0   0       47.12       53.27     36.98 o 
  12   0   0      597.64      610.24     81.70 o 
   2   1   0     4466.70     3403.73    718.93 o 
   3   1   0      583.26      622.98     39.26 o 
   4   1   0      120.73      106.38      9.55 o 
   5   1   0     1646.63     1824.92     33.85 o 
   6   1   0      267.75      256.25     20.19 o 
   7   1   0     5597.41     5122.39     79.10 o 
   8   1   0      566.77      652.92     43.30 o 
   9   1   0      378.42      372.32     38.95 o 
  10   1   0      352.37      303.26     39.10 o 
  11   1   0      390.39      468.85     48.53 o 
  12   1   0       63.16       84.87     35.38 o 
   1   2   0     4412.92     4373.43     64.72 o 
   2   2   0      437.37      467.70     16.18 o 
   3   2   0     7608.34     8051.35    199.86 o 
   4   2   0      342.42      180.87     58.10 o 
   5   2   0      516.80      509.99     66.80 o 
   6   2   0      298.06      354.63     23.00 o 
   7   2   0      263.07      280.78     23.51 o 
   8   2   0      112.90       80.08     20.30 o 
   9   2   0      170.02      143.18     27.78 o 
  10   2   0       19.32       17.29     18.46 o 
  11   2   0       12.33        0.00     21.67 o 
  12   2   0       13.18       15.39     29.62 o 
   1   3   0    28835.09    31896.21    335.44 o 
   2   3   0     1928.95     1904.39     28.62 o 
   3   3   0     5279.73     5003.68     55.04 o 
   4   3   0      350.81      361.85     18.90 o 
   5   3   0     2154.90     1874.12     43.17 o 
   6   3   0      850.33      755.13    105.77 o 
   7   3   0     3719.16     2949.11    662.73 o 
   8   3   0       30.46       15.24     14.16 o 
   9   3   0      844.82      980.21     54.43 o 
  10   3   0      162.27      190.16     34.22 o 
  11   3   0      302.70      245.55     46.45 o 
  12   3   0       94.10      111.85     38.91 o 
   0   4   0    18044.12    16282.00    134.89 o 
   1   4   0      154.91      123.40     58.53 o 
   2   4   0    10256.34    11484.22     76.15 o 
   3   4   0      806.91      844.37     24.10 o 
   4   4   0     3199.37     3313.47     51.94 o 
   5   4   0      351.99      367.50     21.70 o 
   6   4   0     5369.30     5314.29     78.83 o 
   7   4   0     1263.81     1307.31     43.87 o 
   8   4   0     1765.32     1496.50     60.70 o 
   9   4   0     1124.28     1091.10    117.45 o 
  10   4   0      750.79      749.83     64.92 o 
  11   4   0      256.01      221.37     45.51 o 
  12   4   0      524.19      603.40     69.06 o 
   1   5   0    12978.85    14490.48    151.84 o 
   2   5   0      469.17      555.95     24.60 o 
   3   5   0     7022.69     6510.03     60.36 o 
   4   5   0      701.19      721.67     25.71 o 
   5   5   0     4092.31     4105.70     64.85 o 
   6   5   0     1174.12     1156.49     38.84 o 
   7   5   0     4350.07     4334.03     78.03 o 
   8   5   0      320.39      306.61     33.23 o 
   9   5   0     1421.74     1447.50     77.13 o 
  10   5   0      326.48      363.86     51.27 o 
  11   5   0      405.83      392.18     55.58 o 
  12   5   0      133.79      133.54     42.12 o 
   0   6   0     1942.41     1901.00     45.72 o 
   1   6   0     3876.79     3874.32     67.57 o 
   2   6   0     1046.16     1125.50     46.76 o 
   3   6   0     1075.82     1133.18     26.31 o 
   4   6   0       18.27       11.05      6.41 o 
   5   6   0      816.38      802.04     25.85 o 
   6   6   0       14.63       12.88      7.85 o 
   7   6   0        3.27        2.51     10.82 o 
   8   6   0        1.50        9.37     14.31 o 
   9   6   0       42.78       36.14     24.18 o 
  10   6   0      390.78      368.07     51.43 o 
  11   6   0       22.16       30.01     28.04 o 
  12   6   0       38.30       47.19     33.22 o 
   1   7   0     5336.57     5083.98    128.05 o 
   2   7   0       29.10       16.75     21.64 o 
   3   7   0     3136.71     3059.13     44.66 o 
   4   7   0       12.32       13.24      6.90 o 
   5   7   0     5333.70     5615.57     70.72 o 
   6   7   0      426.00      354.69     20.88 o 
   7   7   0     2979.38     2973.30     66.63 o 
   8   7   0      481.41      476.90     48.16 o 
   9   7   0      716.05      707.09     60.74 o 
  10   7   0      330.70      324.04     49.15 o 
  11   7   0       91.14       38.28     29.60 o 
  12   7   0       63.59       64.72     36.33 o 
   0   8   0     8398.27    11259.35    476.48 o 
   1   8   0       22.19       34.93      7.34 o 
   2   8   0     8744.73     8493.77    176.34 o 
   3   8   0      499.07      494.29     29.46 o 
   4   8   0     2049.51     1558.84     34.87 o 
   5   8   0      700.98      751.21     27.89 o 
   6   8   0     8600.29     8929.07    115.49 o 
   7   8   0      604.86      512.71     42.87 o 
   8   8   0     4413.90     4476.95    116.52 o 
   9   8   0      781.64      842.41     80.97 o 
  10   8   0      651.99      701.17     81.62 o 
  11   8   0      184.99      197.93     54.66 o 
  12   8   0      428.47      568.50     85.40 o 
   1   9   0    31497.63    29487.10    368.11 o 
   2   9   0      528.82      519.48     30.74 o 
   3   9   0     6513.29     6592.63    103.66 o 
   4   9   0       19.63       22.61     10.74 o 
   5   9   0      546.18      494.53     23.76 o 
   6   9   0      506.45      520.72     42.09 o 
   7   9   0     3249.14     3329.69     98.42 o 
   8   9   0      303.84      298.11     39.69 o 
   9   9   0     3009.84     3320.70    145.35 o 
  10   9   0      109.95       89.23     40.77 o 
  11   9   0       71.26       15.11     34.96 o 
   0  10   0       98.00      127.66     20.03 o 
   1  10   0     4681.09     4866.79     90.06 o 
   2  10   0     2420.04     2349.24     68.50 o 
   3  10   0      680.18      627.00    275.52 o 
   4  10   0        6.30        0.08     10.78 o 
   5  10   0      619.27      576.78     32.64 o 
   6  10   0       44.78       35.94     17.11 o 
   7  10   0       75.02       81.21     23.87 o 
   8  10   0       58.20       57.41     24.22 o 
   9  10   0      134.13      167.70     49.11 o 
  10  10   0      157.01      135.45     42.79 o 
  11  10   0        3.67        0.00     31.56 o 
   1  11   0     7932.88     8280.18     84.20 o 
   2  11   0     1299.49     1448.69     52.59 o 
   3  11   0     1865.76     1585.74     72.73 o 
   4  11   0        2.55       15.73     13.41 o 
   5  11   0      762.49      663.58     36.08 o 
   6  11   0      264.89      327.22     37.43 o 
   7  11   0      998.39      999.95     58.83 o 
   8  11   0      869.34      809.36     58.71 o 
   9  11   0      513.72      539.73     71.76 o 
  10  11   0       67.75       69.34     41.07 o 
  11  11   0       64.55       80.24     44.58 o 
   0  12   0    32400.98    31588.90    587.90 o 
   1  12   0      143.41      126.45     14.87 o 
   2  12   0    19074.46    18572.10    193.57 o 
   3  12   0        3.79       10.95     12.38 o 
   4  12   0     1218.04     1205.40     54.23 o 
   5  12   0      302.94      310.41     29.05 o 
   6  12   0     3670.44     3913.04    108.31 o 
   7  12   0      488.19      565.10     50.50 o 
   8  12   0     2365.10     2648.66     98.79 o 
   9  12   0      341.46      383.49     64.04 o 
  10  12   0      337.17      375.23     68.62 o 
  11  12   0       29.63       33.16     37.46 o 
   1  13   0     2532.46     3481.69     60.43 o 
   2  13   0        7.19        9.75     12.93 o 
   3  13   0     1863.71     2061.77     69.49 o 
   4  13   0      373.23      462.74     38.69 o 
   5  13   0     1229.27     1173.43     49.56 o 
   6  13   0      464.14      423.64     43.36 o 
   7  13   0     1822.55     1593.48     76.40 o 
   8  13   0      366.77      315.10     44.87 o 
   9  13   0      401.05      403.92     66.18 o 
  10  13   0      214.42      250.81     60.56 o 
  11  13   0        2.32       40.89     41.57 o 
   0  14   0      132.13       88.50     22.33 o 
   1  14   0      275.67      286.60     22.30 o 
   2  14   0       88.05      135.78     24.04 o 
   3  14   0      241.79      230.75     30.50 o 
   4  14   0        1.29        0.83     13.60 o 
   5  14   0       94.58       81.88     23.21 o 
   6  14   0      284.28      364.47     42.59 o 
   7  14   0      212.17      178.40     35.06 o 
   8  14   0       55.98       51.85     27.56 o 
   9  14   0       27.08        6.47     30.98 o 
  10  14   0        0.06        0.00     29.84 o 
   1  15   0     2262.75     2312.09     53.77 o 
   2  15   0       30.47       40.77     18.17 o 
   3  15   0      973.61     1087.78     56.17 o 
   4  15   0        4.37        0.00     12.15 o 
   5  15   0      984.89     1031.64     61.12 o 
   6  15   0       37.63       32.83     21.37 o 
   7  15   0      734.41      720.23     59.41 o 
   8  15   0       90.73       73.72     30.29 o 
   9  15   0      245.50      200.07     52.43 o 
  10  15   0       36.26       14.39     36.37 o 
   0  16   0     5040.98     5769.67    320.98 o 
   1  16   0       39.33       42.23     18.27 o 
   2  16   0     4981.45     5316.28    171.99 o 
   3  16   0      135.53      117.60     26.17 o 
   4  16   0     3620.56     3595.13    103.16 o 
   5  16   0      231.74      211.00     49.50 o 
   6  16   0     2411.80     2247.83     98.02 o 
   7  16   0      292.01      279.47     43.59 o 
   8  16   0     1120.13     1089.38     73.14 o 
   9  16   0      285.35      308.06     63.04 o 
  10  16   0      848.71      946.51     99.77 o 
   1  17   0     5484.00     5356.68    215.26 o 
   2  17   0       58.06       49.35     21.08 o 
   3  17   0     4113.04     4217.94    111.29 o 
   4  17   0      293.78      262.16     36.99 o 
   5  17   0     2159.97     2473.27     91.46 o 
   6  17   0      138.23       97.19     29.84 o 
   7  17   0     2048.70     2198.77     96.70 o 
   8  17   0       75.48       63.07     29.23 o 
   9  17   0      817.35      889.51     93.78 o 
  10  17   0       98.78      156.51     53.79 o 
   0  18   0     1188.09     1179.12    113.79 o 
   1  18   0      495.11      583.85     45.32 o 
   2  18   0       15.73        8.04     17.36 o 
   3  18   0        5.26        7.24     16.82 o 
   4  18   0        6.31        0.06     16.86 o 
   5  18   0      189.34      136.29     57.95 o 
   6  18   0       53.01       47.34     25.60 o 
   7  18   0       26.87       48.01     27.50 o 
   8  18   0       77.29      120.08     34.89 o 
   9  18   0        4.39       19.36     42.20 o 
   1  19   0      362.34      408.17     85.81 o 
   2  19   0     1032.64      939.23     58.58 o 
   3  19   0      129.80       96.62     27.99 o 
   4  19   0        1.76        0.00     17.78 o 
   5  19   0      366.27      154.21    107.81 o 
   6  19   0        0.78        0.00     21.33 o 
   7  19   0      179.63      163.19     38.57 o 
   8  19   0      160.63      122.13     36.78 o 
   9  19   0       66.27       51.61     41.40 o 
   0  20   0     4463.40     4184.53    217.14 o 
   1  20   0        2.02        9.87     26.57 o 
   2  20   0      934.18      990.72     61.31 o 
   3  20   0      179.70      176.88     35.69 o 
   4  20   0      275.06      309.66     43.84 o 
   5  20   0       54.16       42.79     26.39 o 
   6  20   0     1109.03     1223.36    137.26 o 
   7  20   0      198.37      202.87     42.43 o 
   8  20   0      416.67      494.83     61.25 o 
   1  21   0     2241.22     2379.82    120.82 o 
   2  21   0       28.23        0.00     26.51 o 
   3  21   0       47.49       34.03     24.00 o 
   4  21   0       52.22       76.67     28.56 o 
   5  21   0      170.02       84.67     39.59 o 
   6  21   0      110.16       83.79     38.63 o 
   7  21   0      744.07      809.61     71.22 o 
   8  21   0       70.75       53.22     33.02 o 
   0  22   0     1863.59     1657.50    151.72 o 
   1  22   0        4.16       17.48     29.22 o 
   2  22   0       30.77       23.14     30.79 o 
   3  22   0        0.04       16.03     29.97 o 
   4  22   0      181.78      319.64     47.26 o 
   5  22   0        5.36        0.00     27.62 o 
   6  22   0      255.06      285.59     61.10 o 
   7  22   0        4.76        3.02     27.76 o 
   8  22   0       46.14       96.42     38.61 o 
   1  23   0      572.44      440.79     68.45 o 
   2  23   0       14.16        0.00     27.41 o 
   3  23   0      384.84      464.16    113.31 o 
   4  23   0        9.84        0.00     26.15 o 
   5  23   0      209.30      170.51     47.73 o 
   6  23   0       77.84       57.09     39.16 o 
   7  23   0       92.27       95.28     36.50 o 
   0  24   0     1234.90     1305.71    142.71 o 
   1  24   0        0.24       30.16     34.18 o 
   2  24   0     1311.98     1294.81    100.36 o 
   3  24   0       57.96       58.12     46.46 o 
   4  24   0      723.60      634.73     81.50 o 
   5  24   0       53.90        7.42     32.60 o 
   6  24   0      553.52      528.96     77.60 o 
   1  25   0     1161.13     1165.88     99.21 o 
   2  25   0        1.76        3.67     34.05 o 
   3  25   0      725.51      805.55     91.68 o 
   4  25   0       33.60       14.45     34.72 o 
   5  25   0      415.88      395.89    102.41 o 
   6  25   0       46.50       70.38     42.57 o 
   0  26   0      337.00      379.29    100.51 o 
   1  26   0       14.34       35.38     36.52 o 
   2  26   0       45.86       65.93     45.28 o 
   3  26   0        0.00       20.20     37.25 o 
   4  26   0       11.94       10.62     38.87 o 
   5  26   0       41.27       64.01     62.11 o 
   1  27   0       61.99       69.35     44.04 o 
   2  27   0        1.68        0.00     34.45 o 
   3  27   0      106.24       22.91     39.47 o 
   4  27   0        2.71        0.00     35.30 o 
   0  28   0      207.56      186.80     82.97 o 
   1  28   0        0.00       16.56     37.03 o 
   2  28   0      387.59      302.26     70.34 o 
 -12   1   1       71.86       82.13     35.64 o 
 -11   1   1       45.66       36.19     25.73 o 
 -10   1   1      638.53      682.79     52.32 o 
  -9   1   1        8.33        0.18     15.69 o 
  -8   1   1     1943.96     1932.21     68.22 o 
  -7   1   1     2258.11     2161.24     55.18 o 
  -6   1   1     6467.32     6719.34     81.11 o 
  -5   1   1      255.58      260.79     16.51 o 
  -4   1   1     2909.46     2831.32     41.84 o 
  -3   1   1     3442.12     3090.68     38.87 o 
  -2   1   1    12001.42    12047.33     85.71 o 
  -1   1   1     1304.38     1129.96     21.87 o 
   1   1   1      156.24       51.04     35.69 o 
   2   1   1     6719.44     5425.38   1297.86 o 
   3   1   1      131.10      144.26     13.81 o 
   4   1   1     1947.38     2032.86     36.33 o 
   5   1   1     4117.70     4474.76     67.22 o 
   6   1   1     5019.98     5209.49     80.78 o 
   7   1   1      324.57      380.07     32.41 o 
   8   1   1     1700.95     1699.34     63.82 o 
   9   1   1     1089.79     1230.48     60.46 o 
  10   1   1      189.04      175.15     32.79 o 
  11   1   1      185.65      170.26     34.70 o 
  12   1   1      166.76      170.48     43.49 o 
 -12   2   1       69.89       54.61     32.96 o 
 -11   2   1      262.92      330.08     43.00 o 
 -10   2   1      242.18      233.56     36.70 o 
  -9   2   1     2073.27     2163.00     77.47 o 
  -8   2   1      180.49      189.90     28.13 o 
  -7   2   1     6491.08     6730.14     95.90 o 
  -6   2   1     1371.98     1423.68     42.51 o 
  -5   2   1    15191.74    15175.72    122.50 o 
  -4   2   1     1037.57     1019.26     43.17 o 
  -3   2   1     1320.87      901.01    177.59 o 
  -2   2   1     4392.96     4125.81     59.02 o 
  -1   2   1    21804.89    23928.37    393.85 o 
   0   2   1      947.66      704.77     17.34 o 
   1   2   1    21919.71    24209.86     94.60 o 
   2   2   1    10181.99    10733.31     85.88 o 
   3   2   1     2165.06     2006.43     35.56 o 
   4   2   1      110.48      102.92     16.54 o 
   5   2   1    11116.54    11721.24    111.07 o 
   6   2   1      203.50      212.23     20.29 o 
   7   2   1     4243.95     4351.06     92.61 o 
   8   2   1     2450.61     2468.54     76.19 o 
   9   2   1      522.79      557.92     44.85 o 
  10   2   1      339.29      332.91     40.66 o 
  11   2   1      604.25      700.25     67.33 o 
  12   2   1      384.92      345.63     57.10 o 
 -12   3   1      102.86       51.37     34.19 o 
 -11   3   1       44.12       25.59     26.85 o 
 -10   3   1      669.98      745.41     54.29 o 
  -9   3   1      191.18      180.49     30.33 o 
  -8   3   1     1776.47     1995.90     69.22 o 
  -7   3   1      417.43      423.52     28.31 o 
  -6   3   1     5170.90     5167.31     89.21 o 
  -5   3   1       17.08        8.23      6.67 o 
  -4   3   1     2468.01     1905.14    124.98 o 
  -3   3   1     1550.95     1613.62     33.17 o 
  -2   3   1    11258.85    11217.64    183.40 o 
  -1   3   1      511.43      508.50     19.72 o 
   0   3   1    41015.28    46088.12    326.97 o 
   1   3   1      709.31      743.72     14.82 o 
   2   3   1    25302.38    28670.04    113.28 o 
   3   3   1      536.83      713.85     22.27 o 
   4   3   1     3881.15     3565.60     52.14 o 
   5   3   1     3386.70     3299.11     55.36 o 
   6   3   1     3053.62     2667.88     53.75 o 
   7   3   1      429.55      186.90     79.42 o 
   8   3   1     1483.27     1015.18    422.27 o 
   9   3   1      528.69      453.34     74.22 o 
  10   3   1      449.84      443.14     44.86 o 
  11   3   1      177.75      168.62     41.59 o 
  12   3   1      237.78      257.23     50.66 o 
 -12   4   1       21.42       21.58     30.00 o 
 -11   4   1       14.04        3.56     25.31 o 
 -10   4   1       33.70       45.31     28.09 o 
  -9   4   1        2.67        5.03     12.36 o 
  -8   4   1        8.26        1.59     10.25 o 
  -7   4   1       20.25       48.22     13.52 o 
  -6   4   1      195.20      230.53     21.01 o 
  -5   4   1       14.74       10.30      8.00 o 
  -4   4   1       26.62       16.94      7.40 o 
  -3   4   1        5.68       48.87     10.69 o 
  -2   4   1     2453.94     1873.96    916.29 o 
  -1   4   1     2324.27     2327.22     38.76 o 
   0   4   1      237.18      242.04     11.74 o 
   1   4   1      173.80      219.56     29.94 o 
   2   4   1       43.29       41.97      6.34 o 
   3   4   1      390.29      416.83     14.55 o 
   4   4   1      323.84      316.01     13.76 o 
   5   4   1      215.21      191.43     16.84 o 
   6   4   1        0.28        0.08      8.30 o 
   7   4   1       77.02       62.91     13.97 o 
   8   4   1      228.89      230.51     29.67 o 
   9   4   1       45.64       69.71     22.13 o 
  10   4   1       15.11        4.72     21.27 o 
  11   4   1        1.46        5.00     25.04 o 
  12   4   1       11.86        6.09     28.82 o 
 -12   5   1      264.94      283.70     53.02 o 
 -11   5   1       60.73       64.18     31.92 o 
 -10   5   1      653.30      746.72     65.20 o 
  -9   5   1       81.10       83.07     23.93 o 
  -8   5   1     1902.52     1880.12     57.32 o 
  -7   5   1       19.89        9.03     11.22 o 
  -6   5   1     4342.01     4266.35     73.66 o 
  -5   5   1      458.64      362.42     22.51 o 
  -4   5   1     4027.66     3804.17     63.66 o 
  -3   5   1      109.84       93.61     11.75 o 
  -2   5   1     3717.84     3828.33     57.07 o 
  -1   5   1       15.96       11.58      6.55 o 
   0   5   1     8420.57    10682.66     75.82 o 
   1   5   1     3259.98     1776.82   1232.53 o 
   2   5   1    16662.27    17348.25     99.21 o 
   3   5   1       45.04       39.41      7.29 o 
   4   5   1     1563.74     1580.91     34.00 o 
   5   5   1       10.49       11.19      6.08 o 
   6   5   1     1570.66     1577.80     44.22 o 
   7   5   1      223.70      194.30     21.42 o 
   8   5   1     1815.42     1906.95     67.53 o 
   9   5   1      543.93      574.62     54.53 o 
  10   5   1      402.18      386.56     51.25 o 
  11   5   1      232.08      202.70     45.01 o 
  12   5   1      268.40      238.87     51.14 o 
 -12   6   1      203.14      175.04     56.63 o 
 -11   6   1      793.24      722.69     69.64 o 
 -10   6   1      142.97      124.64     34.94 o 
  -9   6   1     3676.00     3655.32    120.14 o 
  -8   6   1      244.49      247.87     26.98 o 
  -7   6   1     8199.40     8379.95    111.34 o 
  -6   6   1      461.76      418.37     29.74 o 
  -5   6   1     4870.30     4397.42     76.08 o 
  -4   6   1     1339.65     1424.10     42.84 o 
  -3   6   1     2974.53     3135.79     60.43 o 
  -2   6   1      623.22      669.98     25.34 o 
  -1   6   1    45524.80    45947.11    217.62 o 
   0   6   1      776.75      862.22     23.77 o 
   1   6   1    51780.37    54175.29    434.01 o 
   2   6   1       26.15       19.26      9.20 o 
   3   6   1     4071.41     4130.40     51.20 o 
   4   6   1     6443.98     6123.58     72.08 o 
   5   6   1     5956.87     5484.63     60.26 o 
   6   6   1     1959.77     1881.96     48.56 o 
   7   6   1     6365.59     6474.67     95.69 o 
   8   6   1     1803.14     1702.52     79.23 o 
   9   6   1     1946.18     1880.64     88.44 o 
  10   6   1      701.14      747.52     65.88 o 
  11   6   1      895.25      902.57     76.55 o 
  12   6   1      401.97      433.01     62.84 o 
 -12   7   1      157.98      188.58     59.83 o 
 -11   7   1        9.97       18.93     33.44 o 
 -10   7   1      699.97      808.83     84.24 o 
  -9   7   1      598.54      535.33     90.32 o 
  -8   7   1     3581.48     3387.05    101.28 o 
  -7   7   1      168.12      186.26     24.58 o 
  -6   7   1     5612.51     5515.96    138.71 o 
  -5   7   1      109.24      113.68     16.36 o 
  -4   7   1     6682.19     7319.32     89.14 o 
  -3   7   1      217.56      166.21     14.51 o 
  -2   7   1     5908.38     5574.88    143.78 o 
  -1   7   1     2656.62     2719.91     43.51 o 
   0   7   1     2517.62     2413.00     50.16 o 
   1   7   1    10361.99     9844.42     77.37 o 
   2   7   1     9349.20     8536.38    101.76 o 
   3   7   1      387.11      387.91     16.83 o 
   4   7   1     4987.06     5498.45     65.30 o 
   5   7   1     1079.42     1183.75     30.20 o 
   6   7   1     3975.06     3782.43     97.14 o 
   7   7   1     1563.95     1603.08     58.05 o 
   8   7   1     1597.24     1518.55     77.56 o 
   9   7   1      196.82      226.51     40.97 o 
  10   7   1      423.51      493.98     57.69 o 
  11   7   1     1180.80     1112.69     82.27 o 
  12   7   1      261.71      388.10     59.58 o 
 -12   8   1        0.00       14.84     39.64 o 
 -11   8   1      106.82       65.01     41.69 o 
 -10   8   1       30.02       36.80     33.38 o 
  -9   8   1       43.92       54.67     33.59 o 
  -8   8   1        2.29        9.73     19.74 o 
  -7   8   1        0.13        0.00     14.49 o 
  -6   8   1      142.49      128.73     20.31 o 
  -5   8   1      497.10      563.83     30.18 o 
  -4   8   1      927.86     1034.87     30.99 o 
  -3   8   1      525.43      484.45     24.99 o 
  -2   8   1     1121.41      953.89     38.54 o 
  -1   8   1     4008.98     3442.96     52.76 o 
   0   8   1       16.63       40.63      8.62 o 
   1   8   1     1419.35     1625.36     32.57 o 
   2   8   1     3247.14     3500.52     88.83 o 
   3   8   1        0.54       12.09      9.86 o 
   4   8   1      345.14      421.28     20.70 o 
   5   8   1       34.12       37.86      9.54 o 
   6   8   1      105.32      102.24     20.14 o 
   7   8   1      183.56      182.01     26.01 o 
   8   8   1       11.68       16.97     19.50 o 
   9   8   1      170.11      129.92     33.02 o 
  10   8   1       41.93       15.53     25.19 o 
  11   8   1       10.03       18.53     28.03 o 
  12   8   1       33.64       17.45     32.26 o 
 -11   9   1       47.78        0.00     30.74 o 
 -10   9   1      160.16      102.47     39.86 o 
  -9   9   1      414.40      403.55     62.80 o 
  -8   9   1     1832.25     1985.33     82.28 o 
  -7   9   1      252.02      277.42     36.31 o 
  -6   9   1     2156.34     2217.68     62.01 o 
  -5   9   1      136.00      111.43     14.67 o 
  -4   9   1      283.76      322.86     19.35 o 
  -3   9   1     1737.22     1576.83     37.92 o 
  -2   9   1     4440.72     4518.65     60.18 o 
  -1   9   1       22.55       47.64      9.98 o 
   0   9   1    10014.41     9270.12    136.32 o 
   1   9   1     1329.23     1613.51     34.80 o 
   2   9   1     4173.05     2873.63   1366.69 o 
   3   9   1     1505.78     1676.40     53.15 o 
   4   9   1     1782.45     1681.35     53.99 o 
   5   9   1     2009.75     2118.47     54.80 o 
   6   9   1      863.05      796.57     47.83 o 
   7   9   1      373.85      367.75     39.29 o 
   8   9   1      815.54      820.08     74.52 o 
   9   9   1      410.54      407.75     64.25 o 
  10   9   1      104.40       52.20     36.33 o 
  11   9   1      423.80      359.31     70.54 o 
 -11  10   1      289.62      308.81     67.88 o 
 -10  10   1      162.06      171.10     59.98 o 
  -9  10   1     1549.68     1651.81    106.10 o 
  -8  10   1      863.09      795.12     78.57 o 
  -7  10   1     4426.66     4162.27    112.76 o 
  -6  10   1      248.49      224.47     25.81 o 
  -5  10   1     5156.96     4946.18     91.02 o 
  -4  10   1      237.09      252.27     17.68 o 
  -3  10   1    14875.05    14794.13    179.12 o 
  -2  10   1     1741.49     1834.51     40.03 o 
  -1  10   1    21067.85    23206.56    215.56 o 
   0  10   1    10542.82    10765.63    186.93 o 
   1  10   1    30519.67    33649.84    252.24 o 
   2  10   1        1.77       49.08     14.95 o 
   3  10   1    14519.28    15260.15    163.32 o 
   4  10   1     2581.63     2435.68     67.63 o 
   5  10   1     2472.95     2576.43     63.30 o 
   6  10   1      883.79      928.53     52.92 o 
   7  10   1     2717.13     2656.35    138.37 o 
   8  10   1     1089.74     1093.58     84.13 o 
   9  10   1     1724.23     1723.00    110.40 o 
  10  10   1      628.51      526.92     75.57 o 
  11  10   1      108.64       84.10     67.56 o 
 -11  11   1      178.61      212.09     59.81 o 
 -10  11   1      284.86      233.01     56.50 o 
  -9  11   1      695.63      769.46     80.35 o 
  -8  11   1     3236.24     3345.79    109.06 o 
  -7  11   1        0.97        0.00     17.41 o 
  -6  11   1     1675.75     1741.49     58.88 o 
  -5  11   1       85.05       96.73     19.10 o 
  -4  11   1      989.59      421.86    317.84 o 
  -3  11   1      508.52      592.89     25.17 o 
  -2  11   1     5150.03     5323.94     69.23 o 
  -1  11   1      566.59      547.88     25.51 o 
   0  11   1     4579.37     5630.62     75.06 o 
   1  11   1     1079.66     1091.77     32.48 o 
   2  11   1     8281.67     9087.06    128.47 o 
   3  11   1      391.23      426.65     32.82 o 
   4  11   1      730.37      755.14     42.02 o 
   5  11   1     1165.04      986.14     42.24 o 
   6  11   1     1159.84     1088.01     58.51 o 
   7  11   1      374.54      327.53     39.70 o 
   8  11   1     1809.48     1715.38    104.80 o 
   9  11   1       24.66       19.58     30.83 o 
  10  11   1      297.16      351.07     67.71 o 
  11  11   1      665.49      763.46     92.54 o 
 -11  12   1        0.15       19.34     37.93 o 
 -10  12   1       41.11       27.35     35.44 o 
  -9  12   1      101.22      145.12     45.84 o 
  -8  12   1       14.07        0.00     19.80 o 
  -7  12   1      522.31      641.02     51.29 o 
  -6  12   1       36.64       43.15     16.20 o 
  -5  12   1       85.93       95.21     19.26 o 
  -4  12   1        0.02        0.00     10.62 o 
  -3  12   1      779.23      645.39     40.81 o 
  -2  12   1      408.02      413.20     22.52 o 
  -1  12   1     1205.09     1095.23     35.88 o 
   0  12   1       15.10       13.36      9.80 o 
   1  12   1     7170.43     6430.08    118.59 o 
   2  12   1       15.28       14.58     14.03 o 
   3  12   1      744.52      446.29    200.56 o 
   4  12   1     1914.89     2111.89     69.35 o 
   5  12   1        8.40       14.17     14.98 o 
   6  12   1        0.37       14.88     17.68 o 
   7  12   1      129.96      143.86     31.51 o 
   8  12   1       45.91       66.55     25.25 o 
   9  12   1      128.17      137.07     45.95 o 
  10  12   1      193.54      149.19     51.26 o 
  11  12   1        8.17       37.78     42.06 o 
 -11  13   1        0.16        0.00     36.32 o 
 -10  13   1      151.87      140.74     51.60 o 
  -9  13   1       33.63        6.37     30.06 o 
  -8  13   1      381.30      367.52     46.27 o 
  -7  13   1      164.33      138.95     32.32 o 
  -6  13   1      868.29      913.64     47.06 o 
  -5  13   1       20.62       24.70     14.04 o 
  -4  13   1     1460.57     1403.65     61.29 o 
  -3  13   1       64.22       25.18     15.26 o 
  -2  13   1     2234.57     2228.88     48.31 o 
  -1  13   1        0.49        7.35      8.94 o 
   0  13   1     3675.16     4018.38     94.03 o 
   1  13   1      194.78      168.70     20.37 o 
   2  13   1      965.35     1108.43     75.44 o 
   3  13   1       33.85       29.59     23.65 o 
   4  13   1     2158.49     2026.07     91.48 o 
   5  13   1      168.72      123.82     24.87 o 
   6  13   1     1152.69     1200.57     64.28 o 
   7  13   1      333.06      332.30     42.42 o 
   8  13   1      331.37      284.64     42.54 o 
   9  13   1       19.89       13.42     29.94 o 
  10  13   1       58.56       44.08     39.00 o 
  11  13   1        6.14       41.48     42.51 o 
 -10  14   1        9.96       16.65     35.85 o 
  -9  14   1      765.00      813.04     67.51 o 
  -8  14   1       55.11       42.68     24.97 o 
  -7  14   1     2604.41     2864.15    102.76 o 
  -6  14   1      202.28      220.26     30.03 o 
  -5  14   1     2699.51     2726.51     75.99 o 
  -4  14   1        7.60        0.00     13.86 o 
  -3  14   1     3283.03     2843.14     85.03 o 
  -2  14   1       10.64        9.26      8.84 o 
  -1  14   1     5635.30     4889.75     84.65 o 
   0  14   1      128.97      172.76     18.93 o 
   1  14   1     6878.95     6413.81     99.36 o 
   2  14   1      107.53      127.79     23.60 o 
   3  14   1     3066.96     2832.45     91.50 o 
   4  14   1      577.84      682.03     46.17 o 
   5  14   1     2273.19     2531.38     87.74 o 
   6  14   1      191.28      186.86     33.65 o 
   7  14   1     1332.97     1362.51     73.24 o 
   8  14   1      220.07      192.01     37.73 o 
   9  14   1      482.62      542.14     74.68 o 
  10  14   1      184.67      224.58     59.63 o 
 -10  15   1      390.54      513.19     79.72 o 
  -9  15   1      103.49      132.24     35.61 o 
  -8  15   1     1204.35     1393.88     79.57 o 
  -7  15   1       84.03      105.71     31.42 o 
  -6  15   1     1485.64     1550.87     74.99 o 
  -5  15   1       24.63       20.53     12.50 o 
  -4  15   1     2396.33     2444.25     84.31 o 
  -3  15   1       61.78       43.70     18.24 o 
  -2  15   1     5545.52     5646.65    117.65 o 
  -1  15   1       58.66       54.42     14.53 o 
   0  15   1    10122.61     9628.27    145.83 o 
   1  15   1      124.28      118.73     16.88 o 
   2  15   1     9794.32     8840.58    146.40 o 
   3  15   1       83.03       87.37     23.31 o 
   4  15   1     1569.53     1403.15     68.22 o 
   5  15   1     1144.11     1357.39     64.73 o 
   6  15   1     1197.09     1153.84     66.47 o 
   7  15   1      535.97      562.54     53.72 o 
   8  15   1      792.06      924.59     67.60 o 
   9  15   1      173.64      197.19     52.76 o 
  10  15   1      348.25      348.88     70.21 o 
 -10  16   1       59.97       43.74     39.62 o 
  -9  16   1       19.69       15.75     27.23 o 
  -8  16   1        7.66        0.46     23.34 o 
  -7  16   1       14.63       11.12     22.32 o 
  -6  16   1       61.04       96.12     28.68 o 
  -5  16   1       58.92       40.25     27.50 o 
  -4  16   1      124.74      106.12     31.94 o 
  -3  16   1       72.72       93.85     24.20 o 
  -2  16   1      141.14      139.94     26.96 o 
  -1  16   1      340.81      337.35     26.23 o 
   0  16   1      130.67      158.31     20.12 o 
   1  16   1      407.13      483.91     40.40 o 
   2  16   1      224.69      258.73     33.44 o 
   3  16   1       23.70       54.31     20.33 o 
   4  16   1      140.69      111.98     57.31 o 
   5  16   1        1.65        0.00     15.54 o 
   6  16   1      124.99      128.42     31.03 o 
   7  16   1        5.77        6.32     20.15 o 
   8  16   1        2.98       36.33     25.85 o 
   9  16   1       54.52       26.83     33.30 o 
  10  16   1       49.96       36.75     39.87 o 
 -10  17   1       97.59       85.23     45.31 o 
  -9  17   1      148.37      140.34     38.92 o 
  -8  17   1      437.67      466.70     55.40 o 
  -7  17   1        0.05        0.00     19.59 o 
  -6  17   1      874.98      902.90     64.06 o 
  -5  17   1      213.98      154.59     33.12 o 
  -4  17   1     1046.03     1036.80     60.61 o 
  -3  17   1        2.54        0.00     15.40 o 
  -2  17   1     1003.93      980.47     55.55 o 
  -1  17   1       30.36       26.61     17.48 o 
   0  17   1     2241.62     2066.44     70.44 o 
   1  17   1      428.22      436.51     40.32 o 
   2  17   1      807.68      858.31     52.39 o 
   3  17   1       38.16       24.41     19.32 o 
   4  17   1      921.44      539.42    295.50 o 
   5  17   1        0.20        3.94     22.54 o 
   6  17   1      532.96      542.50     66.67 o 
   7  17   1      288.59      243.00     41.55 o 
   8  17   1      190.92      228.90     43.95 o 
   9  17   1      159.72       88.52     55.47 o 
  10  17   1      147.88      108.19     47.43 o 
  -9  18   1      436.89      528.43     61.84 o 
  -8  18   1      142.82      168.72     40.41 o 
  -7  18   1     1531.02     1444.67     82.10 o 
  -6  18   1       94.66       74.30     28.25 o 
  -5  18   1     2000.83     2004.87     88.69 o 
  -4  18   1       81.53       39.70     22.70 o 
  -3  18   1      747.55      805.57     55.87 o 
  -2  18   1       73.40       47.63     21.66 o 
  -1  18   1     1165.58     1126.26     58.70 o 
   0  18   1       65.47      114.74     34.87 o 
   1  18   1     2634.93     2686.31     86.85 o 
   2  18   1      804.69      788.76     52.17 o 
   3  18   1     1425.88     1388.43     68.38 o 
   4  18   1      150.96      175.02     32.35 o 
   5  18   1     1262.70     1173.27     84.23 o 
   6  18   1      254.72      251.17     54.05 o 
   7  18   1      952.74     1019.79     70.07 o 
   8  18   1      518.70      456.70     56.71 o 
   9  18   1      543.20      583.17     82.47 o 
  -9  19   1        2.43        0.00     27.15 o 
  -8  19   1      522.31      629.65     65.09 o 
  -7  19   1      222.60      155.30     37.94 o 
  -6  19   1     1128.32     1209.65     81.96 o 
  -5  19   1       54.66       28.83     24.23 o 
  -4  19   1      845.06      945.45     61.40 o 
  -3  19   1      150.00      128.86     30.37 o 
  -2  19   1      289.43      348.75     41.61 o 
  -1  19   1      100.38      112.58     36.00 o 
   0  19   1     1127.53     1137.44     90.32 o 
   1  19   1        1.81       19.02     18.77 o 
   2  19   1     1070.90     1153.06     63.26 o 
   3  19   1      139.60      170.84     33.09 o 
   4  19   1      309.22      398.89     45.69 o 
   5  19   1      118.14      139.17     41.31 o 
   6  19   1      855.55      811.42     80.62 o 
   7  19   1       54.31       61.24     28.40 o 
   8  19   1      438.75      471.28     59.06 o 
   9  19   1      266.81      322.26     68.70 o 
  -8  20   1        1.50       25.81     28.59 o 
  -7  20   1      121.13      130.42     36.91 o 
  -6  20   1       17.18        9.60     22.89 o 
  -5  20   1      104.67      134.32     34.54 o 
  -4  20   1       41.55       73.90     26.98 o 
  -3  20   1       38.29       56.09     30.99 o 
  -2  20   1      678.12      686.69     55.12 o 
  -1  20   1      267.60      299.25     53.71 o 
   0  20   1      627.27      618.08     69.55 o 
   1  20   1     1034.42     1175.26    102.65 o 
   2  20   1       32.70       25.61     20.08 o 
   3  20   1        3.27       10.61     20.41 o 
   4  20   1       52.19       66.45     26.85 o 
   5  20   1      114.63       80.20     48.60 o 
   6  20   1       12.08        6.55     28.59 o 
   7  20   1      199.01      183.70     41.40 o 
   8  20   1        4.92        0.00     27.62 o 
  -8  21   1      164.69      120.65     40.72 o 
  -7  21   1       57.55       77.66     34.73 o 
  -6  21   1      114.74       81.90     31.85 o 
  -5  21   1      108.15       67.92     30.50 o 
  -4  21   1      234.76      303.09     43.75 o 
  -3  21   1       33.90       65.07     27.90 o 
  -2  21   1      551.19      557.97     70.56 o 
  -1  21   1        8.30       23.75     28.93 o 
   0  21   1      527.40      439.35     64.34 o 
   1  21   1        5.95       23.92     29.60 o 
   2  21   1      150.40      187.32     47.03 o 
   3  21   1      135.79      123.61     31.31 o 
   4  21   1      241.70      226.53     40.28 o 
   5  21   1       62.36       33.77     30.24 o 
   6  21   1      223.54      155.29     47.29 o 
   7  21   1      241.07      232.80     46.28 o 
   8  21   1       25.00        3.97     27.97 o 
  -7  22   1      790.42      788.49     71.28 o 
  -6  22   1       66.63       18.02     27.14 o 
  -5  22   1     1005.22      985.03     87.35 o 
  -4  22   1        0.78        0.00     21.47 o 
  -3  22   1     1483.81     1461.56    101.20 o 
  -2  22   1      313.54      271.52     57.10 o 
  -1  22   1     2749.66     2540.04    129.41 o 
   0  22   1       12.65       33.48     32.39 o 
   1  22   1     2310.61     2276.70    159.78 o 
   2  22   1      197.10       95.77     38.51 o 
   3  22   1     1115.65     1089.39     88.17 o 
   4  22   1      184.09      126.60     34.11 o 
   5  22   1      896.82     1071.48     88.02 o 
   6  22   1      234.07      232.54     57.82 o 
   7  22   1      520.17      515.63     63.31 o 
  -7  23   1       45.65       43.88     40.73 o 
  -6  23   1      966.35     1035.35     77.83 o 
  -5  23   1       35.30       51.50     30.71 o 
  -4  23   1     1348.59     1410.82    103.49 o 
  -3  23   1       20.37       21.99     32.62 o 
  -2  23   1     1004.84     1061.49     90.67 o 
  -1  23   1       43.85       59.54     39.62 o 
   0  23   1     1859.94     1945.57    116.83 o 
   1  23   1       23.98       22.83     33.75 o 
   2  23   1     2079.71     2022.57    118.84 o 
   3  23   1      204.27      190.59     50.62 o 
   4  23   1      766.18      804.55     65.93 o 
   5  23   1      116.14      114.76     43.03 o 
   6  23   1      615.38      543.70     77.52 o 
   7  23   1       56.30       74.54     35.61 o 
  -6  24   1       16.20        0.00     32.73 o 
  -5  24   1      137.87      108.10     66.38 o 
  -4  24   1        1.40        3.81     31.49 o 
  -3  24   1       31.57       31.26     35.94 o 
  -2  24   1       81.64       52.02     38.20 o 
  -1  24   1       29.37       45.27     45.75 o 
   0  24   1        1.37       13.78     33.04 o 
   1  24   1      237.59      211.08     54.95 o 
   2  24   1       23.07       28.99     33.54 o 
   3  24   1       67.65       39.77     36.45 o 
   4  24   1        9.83       10.67     34.12 o 
   5  24   1       26.22       28.60     34.82 o 
   6  24   1        5.69        0.00     33.66 o 
  -6  25   1       69.75       88.19     65.43 o 
  -5  25   1        0.48        0.00     49.78 o 
  -4  25   1      123.59       72.33     42.23 o 
  -3  25   1        2.55       10.40     34.64 o 
  -2  25   1      146.39      131.33     48.33 o 
  -1  25   1       18.53       25.77     37.39 o 
   0  25   1      152.96      128.94     47.73 o 
   1  25   1       24.76       22.38     34.79 o 
   2  25   1      163.68      165.47     51.96 o 
   3  25   1      117.12       30.98     47.41 o 
   4  25   1       76.45       53.76     37.71 o 
   5  25   1        0.85        0.00     46.46 o 
  -5  26   1      331.00      325.72    102.41 o 
  -4  26   1        1.88        0.00     33.54 o 
  -3  26   1      507.57      482.02     80.60 o 
  -2  26   1        2.88        0.00     35.20 o 
  -1  26   1      699.48      668.89     88.00 o 
   0  26   1        0.67        0.00     35.54 o 
   1  26   1      867.09     1034.99    101.74 o 
   2  26   1       80.54       70.20     44.04 o 
   3  26   1      449.97      388.36     71.01 o 
   4  26   1       52.74       43.14     54.05 o 
   5  26   1      230.25      206.24     84.87 o 
  -3  27   1        5.30       14.12     41.23 o 
  -2  27   1      271.88      273.04     65.87 o 
  -1  27   1        4.13        0.15     35.00 o 
   0  27   1      490.54      442.29     86.53 o 
   1  27   1        3.41        0.00     35.94 o 
   2  27   1      578.33      525.02     82.80 o 
   3  27   1       61.31       35.85     56.18 o 
  -2  28   1        0.73        0.00     36.71 o 
  -1  28   1       19.40        0.00     36.64 o 
   0  28   1       37.70       50.19     43.97 o 
   1  28   1       78.08       71.93     46.85 o 
   2  28   1        0.01       13.80     40.16 o 
 -12   0   2      356.28      355.31     69.87 o 
 -11   0   2      134.78      131.47     46.39 o 
 -10   0   2     1775.18     1919.08    111.26 o 
  -9   0   2       49.13       60.29     31.93 o 
  -8   0   2     8950.90     9412.47    153.93 o 
  -7   0   2       15.10       49.92     17.82 o 
  -6   0   2     9253.57     8661.58    130.86 o 
  -5   0   2     2814.51     2656.30     68.28 o 
  -4   0   2    16726.82    14612.03    218.74 o 
  -3   0   2    33889.44    31990.64    327.59 o 
  -2   0   2   234037.63   234202.16   3087.20 o 
  -1   0   2     4377.64     3907.97     68.73 o 
   0   0   2    46826.04    53330.52    360.57 o 
   1   0   2     4175.49     3862.61     94.35 o 
   2   0   2   167728.80   178027.28   1149.49 o 
   3   0   2    58499.52    57896.38    509.27 o 
   4   0   2    19753.08    18691.48    207.83 o 
   5   0   2     7512.60     7459.83    221.89 o 
   6   0   2    10819.93     9380.28    178.31 o 
   7   0   2      792.08      642.37     54.63 o 
   8   0   2     3203.08     3299.70    124.80 o 
   9   0   2     1043.38      794.66    143.89 o 
  10   0   2      859.23     1019.01     84.64 o 
  11   0   2      572.68      536.18    100.04 o 
  12   0   2       94.54       51.20     56.89 o 
 -12   1   2       11.35        0.00     26.09 o 
 -11   1   2      120.68      149.05     33.28 o 
 -10   1   2        3.28       13.99     19.88 o 
  -9   1   2     1479.81     1398.75     64.53 o 
  -8   1   2       12.34       13.50     12.44 o 
  -7   1   2     1846.02     1505.20     48.22 o 
  -6   1   2       43.36       30.58     10.12 o 
  -5   1   2     9292.56    10254.71    175.24 o 
  -4   1   2      851.00      850.08     25.80 o 
  -3   1   2      375.91      479.38     19.05 o 
  -2   1   2     2932.07     2821.84     43.75 o 
  -1   1   2    12645.22    13624.55    106.01 o 
   0   1   2      890.14      929.81     40.58 o 
   1   1   2    17652.35    17770.38     93.95 o 
   2   1   2    40798.44    42667.04    175.06 o 
   3   1   2     7064.27     8424.64     69.94 o 
   4   1   2     7679.60     7568.57     70.81 o 
   5   1   2      908.74     1255.11     30.97 o 
   6   1   2      450.69      442.30     20.89 o 
   7   1   2      257.23      287.22     29.37 o 
   8   1   2     1592.43     1810.68     66.31 o 
   9   1   2      674.48      658.64     48.32 o 
  10   1   2      728.32      667.52     52.15 o 
  11   1   2       84.14       77.08     27.57 o 
  12   1   2      414.41      430.84     58.98 o 
 -12   2   2       18.27       22.50     31.46 o 
 -11   2   2        9.60        3.11     22.00 o 
 -10   2   2      117.47      124.92     28.77 o 
  -9   2   2        5.54        0.43     17.06 o 
  -8   2   2        8.05        0.00     11.73 o 
  -7   2   2      448.22      493.46     31.04 o 
  -6   2   2      362.66      497.59     28.03 o 
  -5   2   2     2318.58     2283.04     50.42 o 
  -4   2   2       31.71       17.16      7.41 o 
  -3   2   2     2405.30     1434.78    564.13 o 
  -2   2   2     8226.97     8997.43    121.06 o 
  -1   2   2     2510.13     2798.95    107.44 o 
   0   2   2       28.04       42.11      8.06 o 
   1   2   2     1550.80     1542.01     30.74 o 
   2   2   2     3099.96     2412.89    615.04 o 
   3   2   2     3787.53     3465.76    644.99 o 
   4   2   2      462.48      343.62     94.62 o 
   5   2   2        2.71       15.73      7.51 o 
   6   2   2      216.85      254.22     21.23 o 
   7   2   2      123.60      130.51     21.80 o 
   8   2   2       62.33       68.35     19.37 o 
   9   2   2      232.54      226.96     32.73 o 
  10   2   2       51.22       44.35     22.45 o 
  11   2   2        6.96        0.00     21.66 o 
  12   2   2       11.04        0.00     26.50 o 
 -12   3   2       90.68       70.10     37.64 o 
 -11   3   2      215.87      200.42     46.07 o 
 -10   3   2       13.39       15.53     20.10 o 
  -9   3   2     1865.74     1806.65     72.47 o 
  -8   3   2       23.38        7.45     13.08 o 
  -7   3   2     2462.18     2386.25     63.68 o 
  -6   3   2        3.64        0.00      8.72 o 
  -5   3   2     3061.89     2658.35     54.65 o 
  -4   3   2      294.31      323.26     21.94 o 
  -3   3   2     4419.47     3806.87    144.33 o 
  -2   3   2      492.83      512.39     20.24 o 
  -1   3   2    16497.02    18234.61    218.17 o 
   0   3   2      730.61      710.97     24.63 o 
   1   3   2     1962.95     2007.64    154.93 o 
   2   3   2      683.23      856.37     25.02 o 
   3   3   2    10525.95    10514.81     99.03 o 
   4   3   2     1467.94     1485.25     35.19 o 
   5   3   2     5567.47     4821.09     66.75 o 
   6   3   2      180.17      150.55     15.90 o 
   7   3   2     1398.40     1314.23     62.98 o 
   8   3   2      234.99      103.62     61.79 o 
   9   3   2      282.04      161.63     59.75 o 
  10   3   2      207.92      216.72     40.39 o 
  11   3   2      181.44      151.68     38.97 o 
  12   3   2      315.86      370.63     58.36 o 
 -12   4   2      290.63      393.41     60.23 o 
 -11   4   2      415.93      434.57     57.72 o 
 -10   4   2      864.99      961.15     59.13 o 
  -9   4   2        1.33        9.32     17.03 o 
  -8   4   2     3718.65     3562.70     79.25 o 
  -7   4   2      148.81       76.20     16.13 o 
  -6   4   2     3160.67     3289.21     75.04 o 
  -5   4   2     1268.77      621.14    283.98 o 
  -4   4   2     4748.25     5558.90     94.20 o 
  -3   4   2      507.43      462.36    100.84 o 
  -2   4   2    12310.37     9311.38   2643.96 o 
  -1   4   2     5036.96     4854.41     50.30 o 
   0   4   2     7716.07     9906.96     90.90 o 
   1   4   2     4421.56     4349.05     79.18 o 
   2   4   2    13308.57    12544.88     79.01 o 
   3   4   2     1133.90     1159.47     25.06 o 
   4   4   2     5672.99     7180.49     77.15 o 
   5   4   2      651.14      611.81     26.27 o 
   6   4   2      892.31      996.61     34.83 o 
   7   4   2     2485.85     2895.17     76.57 o 
   8   4   2      755.24      723.13     44.75 o 
   9   4   2     1212.74     1421.16     63.71 o 
  10   4   2      954.98      929.38     70.26 o 
  11   4   2      801.78      880.79     74.19 o 
  12   4   2      210.43      188.05     45.55 o 
 -12   5   2       62.60       77.88     46.43 o 
 -11   5   2      475.85      566.44     63.71 o 
 -10   5   2       22.97        8.30     23.51 o 
  -9   5   2     1635.70     1371.20    309.84 o 
  -8   5   2      182.69      172.95     24.22 o 
  -7   5   2     2998.06     3193.76     80.38 o 
  -6   5   2       62.94      111.36     19.11 o 
  -5   5   2     6227.96     6357.66     94.04 o 
  -4   5   2     1265.10     1342.65     75.02 o 
  -3   5   2     6114.49     5119.37     69.79 o 
  -2   5   2       10.60        8.56      8.69 o 
  -1   5   2    17238.59    18200.09    205.12 o 
   0   5   2        7.79        3.81      6.38 o 
   1   5   2     3054.89     2235.17    737.65 o 
   2   5   2      843.19      830.68     21.85 o 
   3   5   2     9987.25    10102.40     76.56 o 
   4   5   2       76.37       77.77      8.89 o 
   5   5   2     6049.10     5526.36     75.02 o 
   6   5   2      974.80      933.58     34.80 o 
   7   5   2      824.38      914.31     45.33 o 
   8   5   2      461.49      414.34     37.57 o 
   9   5   2      510.75      502.17     52.96 o 
  10   5   2      544.93      513.68     57.50 o 
  11   5   2      640.55      660.47     67.65 o 
  12   5   2      416.09      374.18     60.03 o 
 -12   6   2       66.55       57.51     41.46 o 
 -11   6   2        2.76        0.00     30.12 o 
 -10   6   2        3.60        7.83     29.04 o 
  -9   6   2        6.97       17.19     27.99 o 
  -8   6   2      487.43      547.43     39.78 o 
  -7   6   2        1.47        8.73     12.22 o 
  -6   6   2        1.92        7.26     10.21 o 
  -5   6   2       44.95       50.58     13.36 o 
  -4   6   2      355.38      282.31     52.15 o 
  -3   6   2      290.44      223.13     17.61 o 
  -2   6   2       19.47       37.79      8.42 o 
  -1   6   2     2748.41     2964.28     56.15 o 
   0   6   2     1461.75     1398.61     44.92 o 
   1   6   2     1685.97     1835.54     42.41 o 
   2   6   2       74.91      170.59     28.33 o 
   3   6   2     2896.07     2871.29     42.55 o 
   4   6   2       60.93       69.30      9.39 o 
   5   6   2      186.55      195.09     17.97 o 
   6   6   2        0.08        2.16      8.69 o 
   7   6   2       11.27        8.29     12.56 o 
   8   6   2      133.78      122.36     30.49 o 
   9   6   2       14.31       28.90     22.67 o 
  10   6   2      115.85      126.77     36.71 o 
  11   6   2        1.78       15.48     26.77 o 
  12   6   2       78.45       84.43     38.21 o 
 -12   7   2       39.16       26.36     38.40 o 
 -11   7   2      203.12      178.67     63.06 o 
 -10   7   2        3.63       16.66     30.17 o 
  -9   7   2      473.26      432.15     62.51 o 
  -8   7   2      235.05      206.69     34.84 o 
  -7   7   2     2583.64     2743.13     73.87 o 
  -6   7   2      100.59       75.43     16.55 o 
  -5   7   2     3613.18     3934.11     92.97 o 
  -4   7   2      225.45      181.84     71.64 o 
  -3   7   2     5067.50     4826.21     69.90 o 
  -2   7   2       38.03       13.34      8.75 o 
  -1   7   2     3147.51     3053.09     58.66 o 
   0   7   2     6297.71     6250.08     85.20 o 
   1   7   2     1655.33     1564.57     39.21 o 
   2   7   2      717.57      608.63     22.54 o 
   3   7   2     9244.28     9933.14     87.58 o 
   4   7   2      993.48     1007.15     28.04 o 
   5   7   2     2513.19     2779.78     43.77 o 
   6   7   2      453.28      466.34     27.42 o 
   7   7   2     1419.22     1366.46     58.22 o 
   8   7   2      730.17      853.07     60.15 o 
   9   7   2      266.97      247.97     42.32 o 
  10   7   2      866.48      807.94     69.44 o 
  11   7   2      419.02      471.05     61.29 o 
  12   7   2      203.36      174.28     46.83 o 
 -11   8   2       22.89       18.86     36.13 o 
 -10   8   2     1079.28     1050.07     90.68 o 
  -9   8   2        3.80        0.00     26.05 o 
  -8   8   2     4473.21     4471.45    120.68 o 
  -7   8   2      533.28      517.31     45.58 o 
  -6   8   2     5331.48     5127.73     93.48 o 
  -5   8   2       73.91       33.16     13.28 o 
  -4   8   2     9851.60     5701.12   2605.14 o 
  -3   8   2       56.72      116.51     14.47 o 
  -2   8   2     2962.90     2430.53     71.80 o 
  -1   8   2      845.23      714.36     27.54 o 
   0   8   2     4983.63     5594.58     70.93 o 
   1   8   2     4885.21     4752.66     62.91 o 
   2   8   2     3420.92     3470.94     51.36 o 
   3   8   2     2584.78     2491.80     44.44 o 
   4   8   2    10729.06    10475.05     95.72 o 
   5   8   2     1787.75     1809.45     37.27 o 
   6   8   2     2098.95     2163.91     64.12 o 
   7   8   2     1119.32     1100.35     50.01 o 
   8   8   2     1222.46     1297.36     71.97 o 
   9   8   2      964.06      936.61     68.54 o 
  10   8   2      690.37      699.87     66.30 o 
  11   8   2     1275.39     1298.12     88.64 o 
 -11   9   2      790.04      719.89     87.86 o 
 -10   9   2       16.58        4.43     31.91 o 
  -9   9   2      682.23      859.18     62.72 o 
  -8   9   2      367.67      440.44     46.87 o 
  -7   9   2     3063.23     3655.65    105.23 o 
  -6   9   2     1628.00     1746.04     56.11 o 
  -5   9   2     3407.41     3806.96     75.18 o 
  -4   9   2     1485.06     1332.56    422.55 o 
  -3   9   2     3925.10     4249.37     67.82 o 
  -2   9   2       57.54       73.43     12.41 o 
  -1   9   2     9348.67     8761.48    132.49 o 
   0   9   2      431.32      501.73     24.12 o 
   1   9   2     6022.81     5602.15     70.87 o 
   2   9   2      195.89      168.39     20.60 o 
   3   9   2     4247.19     3918.25     92.94 o 
   4   9   2     2105.78     2249.69     44.87 o 
   5   9   2     3266.42     3212.34     87.58 o 
   6   9   2     3806.76     3828.13    112.05 o 
   7   9   2     2757.16     2857.89     79.68 o 
   8   9   2        3.87        3.01     18.49 o 
   9   9   2      403.20      398.74     51.18 o 
  10   9   2      445.59      535.08     60.78 o 
  11   9   2      433.98      415.08     60.45 o 
 -11  10   2       31.40       22.88     38.95 o 
 -10  10   2        2.78        0.00     33.43 o 
  -9  10   2       47.68       44.39     25.58 o 
  -8  10   2       46.63       47.62     24.30 o 
  -7  10   2       84.65       87.01     24.57 o 
  -6  10   2       45.62       67.78     21.50 o 
  -5  10   2      598.55      711.69     34.89 o 
  -4  10   2     1058.81      809.21    233.45 o 
  -3  10   2     1641.79     1820.55     67.41 o 
  -2  10   2      144.22      139.59     16.07 o 
  -1  10   2       76.66      102.37     14.69 o 
   0  10   2     3388.45     3453.40     60.75 o 
   1  10   2      164.76      160.65     18.29 o 
   2  10   2      662.71      573.27    164.15 o 
   3  10   2      814.11      968.02     44.50 o 
   4  10   2      602.62      518.71     34.12 o 
   5  10   2      108.86       98.01     23.15 o 
   6  10   2       43.42       85.06     23.18 o 
   7  10   2      149.90      153.91     30.11 o 
   8  10   2      453.22      399.13     60.51 o 
   9  10   2        6.91        0.00     26.12 o 
  10  10   2        0.06        0.60     30.17 o 
  11  10   2        3.40       15.35     34.94 o 
 -11  11   2      260.07      327.52     70.73 o 
 -10  11   2       97.20       82.59     45.08 o 
  -9  11   2      352.75      288.43     45.29 o 
  -8  11   2      185.41      158.46     32.61 o 
  -7  11   2     1136.08     1176.17     65.13 o 
  -6  11   2       10.95       16.48     13.61 o 
  -5  11   2     2579.05     1619.01    628.92 o 
  -4  11   2        9.14       24.06      8.42 o 
  -3  11   2     4020.60     3701.93     67.47 o 
  -2  11   2      100.29       80.39     13.83 o 
  -1  11   2     6684.31     6807.76     88.69 o 
   0  11   2      809.78      780.64     31.68 o 
   1  11   2     6195.69     6280.04    101.05 o 
   2  11   2      203.58      227.74     17.54 o 
   3  11   2     1535.10     1375.04     53.73 o 
   4  11   2     1677.75     2036.04     76.71 o 
   5  11   2      483.27      492.08     50.69 o 
   6  11   2     1575.77     1613.38     70.50 o 
   7  11   2      557.34      608.65     49.50 o 
   8  11   2      248.42      253.44     52.48 o 
   9  11   2      202.34      163.27     47.24 o 
  10  11   2      150.70      141.86     66.38 o 
  11  11   2       56.82       82.50     47.57 o 
 -11  12   2        1.63        0.00     34.19 o 
 -10  12   2      429.01      477.01     74.58 o 
  -9  12   2       57.07       61.71     28.23 o 
  -8  12   2     1540.94     1695.91     81.79 o 
  -7  12   2      454.25      472.01     47.75 o 
  -6  12   2     3136.61     3485.67     85.97 o 
  -5  12   2      573.81      508.10     87.94 o 
  -4  12   2     7444.05     5542.52   1934.07 o 
  -3  12   2      530.17      432.31     26.71 o 
  -2  12   2     6968.22     7533.27     95.98 o 
  -1  12   2      331.16      402.57     26.03 o 
   0  12   2    18174.77    17407.10    144.31 o 
   1  12   2        2.45       13.16      9.53 o 
   2  12   2     6836.03     6516.97    115.51 o 
   3  12   2      956.79     1046.41     49.61 o 
   4  12   2     6125.33     6155.07    116.06 o 
   5  12   2     1285.35     1441.21     79.91 o 
   6  12   2     2168.44     2152.16     82.82 o 
   7  12   2      291.27      262.61     38.24 o 
   8  12   2     1159.45     1193.17     90.85 o 
   9  12   2      178.20       94.73     40.46 o 
  10  12   2      104.15       77.94     47.17 o 
  11  12   2      465.00      440.44     78.80 o 
 -11  13   2      197.12      191.09     58.80 o 
 -10  13   2       53.12       47.70     38.89 o 
  -9  13   2      154.66      165.09     37.56 o 
  -8  13   2      503.31      495.67     52.37 o 
  -7  13   2     1679.23     1555.33     76.32 o 
  -6  13   2      129.99       90.50     22.07 o 
  -5  13   2     3499.21     3272.96     82.07 o 
  -4  13   2        3.15       16.73     10.84 o 
  -3  13   2     3249.51     2880.45     84.80 o 
  -2  13   2       48.76       45.65     12.61 o 
  -1  13   2     2614.07     2873.90     62.02 o 
   0  13   2     2092.76     1828.13     49.84 o 
   1  13   2     4370.74     5005.29     76.53 o 
   2  13   2     2700.58     2470.61     74.55 o 
   3  13   2     4056.94     4224.08    244.57 o 
   4  13   2      584.02      492.87     38.93 o 
   5  13   2     1400.85     1537.31     84.36 o 
   6  13   2      776.39      891.53     57.26 o 
   7  13   2      311.09      258.90     39.84 o 
   8  13   2      126.52      172.60     45.61 o 
   9  13   2       28.17       46.69     34.72 o 
  10  13   2      911.93      824.84     93.20 o 
 -10  14   2        0.32       10.24     32.19 o 
  -9  14   2        0.81        0.00     22.71 o 
  -8  14   2       57.12       86.34     29.76 o 
  -7  14   2      373.51      369.15     45.69 o 
  -6  14   2      177.41      232.03     30.57 o 
  -5  14   2      187.71      162.79     25.91 o 
  -4  14   2      843.76      921.12     59.10 o 
  -3  14   2       70.11       95.48     22.37 o 
  -2  14   2      219.03      225.76     21.48 o 
  -1  14   2      626.11      583.68     35.79 o 
   0  14   2        5.96        3.49      9.22 o 
   1  14   2       18.68       42.86     12.37 o 
   2  14   2      167.40      199.20     28.30 o 
   3  14   2       61.37       37.04     19.99 o 
   4  14   2       29.38       31.22     17.13 o 
   5  14   2        7.06        0.82     41.25 o 
   6  14   2       16.53       19.07     19.33 o 
   7  14   2       14.19        0.00     19.13 o 
   8  14   2       59.23       40.12     30.83 o 
   9  14   2      204.24      226.01     55.62 o 
  10  14   2       17.38       33.45     39.68 o 
 -10  15   2       94.50       66.23     44.57 o 
  -9  15   2      507.10      489.57     57.55 o 
  -8  15   2       10.00        0.00     21.22 o 
  -7  15   2      548.81      509.87     51.85 o 
  -6  15   2       60.89       48.97     18.60 o 
  -5  15   2      322.12      312.12     33.44 o 
  -4  15   2        1.94        2.09     15.76 o 
  -3  15   2     1088.22     1104.42     57.90 o 
  -2  15   2      274.83      269.25     24.08 o 
  -1  15   2     1687.22     1479.88     48.33 o 
   0  15   2      302.76      398.30     28.59 o 
   1  15   2      545.65      538.81     41.20 o 
   2  15   2        4.37       27.36     16.89 o 
   3  15   2      761.47      823.38    111.00 o 
   4  15   2      185.37      142.34     28.32 o 
   5  15   2     1392.38     1424.27     86.11 o 
   6  15   2      327.62      274.37     49.35 o 
   7  15   2       72.81       29.87     23.91 o 
   8  15   2       89.61       99.71     40.01 o 
   9  15   2       57.12       76.87     41.84 o 
  10  15   2      121.58       63.78     41.08 o 
 -10  16   2      458.89      507.45    167.60 o 
  -9  16   2        5.95        0.00     25.24 o 
  -8  16   2     1542.19     1539.63     84.19 o 
  -7  16   2       18.43       30.69     24.73 o 
  -6  16   2     2547.66     1568.14    626.98 o 
  -5  16   2       38.37       56.45     18.85 o 
  -4  16   2     3901.31     3609.65    106.68 o 
  -3  16   2      448.21      462.25     43.67 o 
  -2  16   2     4073.02     4095.33    105.93 o 
  -1  16   2     1155.97     1191.58     45.13 o 
   0  16   2     3461.43     3977.46     78.50 o 
   1  16   2     3107.89     3034.63     88.37 o 
   2  16   2     3998.55     4246.95    117.49 o 
   3  16   2     1418.34     1298.72     62.81 o 
   4  16   2     3137.21     3325.80     98.96 o 
   5  16   2     1085.75     1146.85     80.45 o 
   6  16   2      862.27      880.51     74.34 o 
   7  16   2     1185.96     1320.51     75.89 o 
   8  16   2      749.87      796.01     84.95 o 
   9  16   2      707.75      701.89     85.36 o 
  10  16   2      292.65      317.86     67.56 o 
  -9  17   2      953.27      950.86     75.90 o 
  -8  17   2        1.66       18.73     25.44 o 
  -7  17   2     1581.77     1675.10     85.40 o 
  -6  17   2        0.68        3.70     17.75 o 
  -5  17   2     2904.47     3239.25     90.75 o 
  -4  17   2        0.29       14.54     19.21 o 
  -3  17   2     2752.32     2758.91     93.67 o 
  -2  17   2      134.70      125.65     27.99 o 
  -1  17   2     2535.13     2511.07     82.44 o 
   0  17   2      187.58      236.11     31.69 o 
   1  17   2     3283.35     3352.74     95.54 o 
   2  17   2      827.30      887.18     53.40 o 
   3  17   2     3391.85     3463.03    101.93 o 
   4  17   2      235.67      257.67     36.93 o 
   5  17   2     2109.39     2183.13    110.22 o 
   6  17   2      407.00      345.63     56.49 o 
   7  17   2      522.32      520.89     55.59 o 
   8  17   2      227.74      244.38     45.03 o 
   9  17   2      511.72      571.43     81.93 o 
  -9  18   2       19.15       30.79     38.41 o 
  -8  18   2      156.04      187.73     40.79 o 
  -7  18   2        1.73        0.00     22.38 o 
  -6  18   2        3.19        0.22     18.27 o 
  -5  18   2        4.42        6.15     18.06 o 
  -4  18   2       14.12        0.00     18.03 o 
  -3  18   2      361.68      461.96     46.65 o 
  -2  18   2      320.09      315.62     39.28 o 
  -1  18   2        5.12       12.38     18.85 o 
   0  18   2      225.71      227.71     31.97 o 
   1  18   2       64.61       30.55     19.95 o 
   2  18   2      110.95       99.15     26.64 o 
   3  18   2      498.43      608.95     52.79 o 
   4  18   2       91.11       52.27     19.14 o 
   5  18   2      132.94      206.21     46.54 o 
   6  18   2       43.07       75.34     40.77 o 
   7  18   2        4.53       31.12     24.13 o 
   8  18   2       20.01       22.22     27.15 o 
   9  18   2       73.03      119.49     49.34 o 
  -9  19   2       65.80       62.92     41.99 o 
  -8  19   2        4.31        0.00     30.51 o 
  -7  19   2      306.50      315.44     49.15 o 
  -6  19   2        1.27        0.00     19.89 o 
  -5  19   2      472.83      434.06     42.37 o 
  -4  19   2       94.66      100.61     29.51 o 
  -3  19   2      157.13      131.35     30.55 o 
  -2  19   2        0.32        2.89     18.47 o 
  -1  19   2       43.03       75.46     33.50 o 
   0  19   2       68.99       36.93     29.07 o 
   1  19   2      913.50      902.99     55.45 o 
   2  19   2      154.67      140.71     33.21 o 
   3  19   2      356.79      262.08     37.92 o 
   4  19   2      149.36       77.16     45.29 o 
   5  19   2      111.63      105.50     36.52 o 
   6  19   2       55.40       61.86     34.41 o 
   7  19   2       89.96       88.75     32.11 o 
   8  19   2       67.43       39.05     30.17 o 
   9  19   2       64.39       83.93     45.31 o 
  -8  20   2      645.30      665.03     86.46 o 
  -7  20   2       71.31       99.50     42.40 o 
  -6  20   2      857.88      824.45     84.64 o 
  -5  20   2       84.39       92.44     31.71 o 
  -4  20   2      963.81      961.45     64.43 o 
  -3  20   2       99.98       77.89     27.10 o 
  -2  20   2     1226.80     1143.79     86.14 o 
  -1  20   2      403.37      327.02     57.56 o 
   0  20   2     1584.99     1510.26     95.69 o 
   1  20   2       23.09       14.78     27.16 o 
   2  20   2     1774.85     1826.27     80.92 o 
   3  20   2      851.67      845.30     60.18 o 
   4  20   2      665.50      684.70     58.00 o 
   5  20   2      176.73      192.32     46.51 o 
   6  20   2      292.93      316.22     58.48 o 
   7  20   2       66.95       54.96     30.08 o 
   8  20   2      414.13      404.89     61.35 o 
  -8  21   2        8.59        0.00     34.51 o 
  -7  21   2      297.17      352.18     66.85 o 
  -6  21   2       31.41       30.54     33.69 o 
  -5  21   2      619.35      652.91     62.03 o 
  -4  21   2      388.08      376.55     49.32 o 
  -3  21   2      508.79      539.70     53.55 o 
  -2  21   2       93.21       77.11     36.85 o 
  -1  21   2      650.29      694.54     76.59 o 
   0  21   2      378.89      432.67     65.20 o 
   1  21   2     1133.66     1023.84     83.64 o 
   2  21   2      640.26      626.34     54.35 o 
   3  21   2      462.33      431.28     49.37 o 
   4  21   2      618.73      672.47     58.99 o 
   5  21   2      291.21      344.67     58.93 o 
   6  21   2       19.16       64.44     34.70 o 
   7  21   2      283.46      260.51     49.29 o 
   8  21   2      145.26      180.20     43.68 o 
  -7  22   2        4.73        3.54     37.22 o 
  -6  22   2      201.36      184.65     51.99 o 
  -5  22   2        0.03        1.78     23.70 o 
  -4  22   2      202.41      228.82     42.76 o 
  -3  22   2      145.38      115.41     53.10 o 
  -2  22   2      282.22      457.42     68.72 o 
  -1  22   2       18.25       24.62     31.08 o 
   0  22   2       86.02       79.99     39.31 o 
   1  22   2        7.09       19.82     29.55 o 
   2  22   2     1253.40     1312.87     96.37 o 
   3  22   2      216.17      180.75     36.58 o 
   4  22   2       87.45       80.99     31.29 o 
   5  22   2       65.70       34.94     32.05 o 
   6  22   2       25.53       41.39     33.93 o 
   7  22   2       13.87        0.00     26.87 o 
  -7  23   2       71.84       80.67     46.85 o 
  -6  23   2        1.37        6.52     36.20 o 
  -5  23   2       86.51       72.65     34.21 o 
  -4  23   2        2.78       14.96     31.59 o 
  -3  23   2      684.90      715.20     84.31 o 
  -2  23   2       32.54       19.02     31.98 o 
  -1  23   2      543.46      508.23     72.91 o 
   0  23   2       68.00       34.24     35.87 o 
   1  23   2      295.94      288.32     60.02 o 
   2  23   2        4.92       10.15     31.86 o 
   3  23   2      167.11      186.26     49.90 o 
   4  23   2      248.05      195.89     63.77 o 
   5  23   2      219.95      209.70     59.03 o 
   6  23   2      222.71      147.22     46.89 o 
   7  23   2       65.42       28.51     33.87 o 
  -6  24   2      457.00      468.26     77.29 o 
  -5  24   2        6.97       11.20     35.77 o 
  -4  24   2      871.20      781.71     89.32 o 
  -3  24   2       84.32       88.41     43.21 o 
  -2  24   2      775.12      836.24    136.78 o 
  -1  24   2       78.62       66.17     58.55 o 
   0  24   2      921.87      800.60     87.49 o 
   1  24   2      217.39      176.06     50.75 o 
   2  24   2      934.74      833.15    136.31 o 
   3  24   2      259.20      271.46     58.26 o 
   4  24   2      729.20      527.22    110.47 o 
   5  24   2      264.21      275.47     59.09 o 
   6  24   2      216.09      237.49     58.19 o 
  -5  25   2      610.33      571.44     82.80 o 
  -4  25   2       17.50        9.25     37.03 o 
  -3  25   2      706.50      692.07     86.96 o 
  -2  25   2       40.46       54.05     39.56 o 
  -1  25   2      636.51      632.84     83.35 o 
   0  25   2       45.90       59.80     39.87 o 
   1  25   2     1047.26      936.41     95.70 o 
   2  25   2      222.98      203.80     55.69 o 
   3  25   2      752.93      753.40     88.67 o 
   4  25   2      177.42      148.40     68.27 o 
   5  25   2      226.90      168.78     74.44 o 
  -4  26   2       43.51       76.93     47.08 o 
  -3  26   2        7.28        9.03     35.70 o 
  -2  26   2       53.29       31.81     39.49 o 
  -1  26   2       11.06       16.60     36.11 o 
   0  26   2       30.39       27.23     36.37 o 
   1  26   2        4.18       34.80     39.49 o 
   2  26   2      124.45       92.05     45.17 o 
   3  26   2       93.85      106.35     47.90 o 
   4  26   2       50.08       72.54     62.58 o 
  -3  27   2      121.01       48.28     46.09 o 
  -2  27   2       21.48       37.63     39.94 o 
  -1  27   2       74.14       55.66     42.70 o 
   0  27   2        3.89       23.73     40.99 o 
   1  27   2       76.69       48.71     42.91 o 
   2  27   2        6.15       25.40     39.68 o 
   3  27   2       33.24       31.75     40.89 o 
  -1  28   2       20.63       12.50     40.50 o 
   0  28   2      294.82      278.74     98.14 o 
   1  28   2       24.50       32.58     41.81 o 
 -12   1   3      324.32      373.64     50.55 o 
 -11   1   3       15.27       53.35     26.72 o 
 -10   1   3      583.21      612.73     51.48 o 
  -9   1   3       43.91       22.42     18.59 o 
  -8   1   3     1090.90     1116.02     46.97 o 
  -7   1   3      172.06      199.02     23.24 o 
  -6   1   3      832.13      965.05     33.93 o 
  -5   1   3      266.29      322.62     20.65 o 
  -4   1   3    14210.11    15345.12    228.04 o 
  -3   1   3     5360.94     5854.74     69.83 o 
  -2   1   3    31902.60    32443.84    296.30 o 
  -1   1   3     1293.57     1194.94     37.86 o 
   0   1   3     1733.31     1651.28     42.32 o 
   1   1   3     1496.07      860.71    294.89 o 
   2   1   3      312.37      317.99     18.17 o 
   3   1   3    13051.05    13046.16    115.72 o 
   4   1   3    10021.39    11340.57     94.24 o 
   5   1   3      643.38      621.74     24.34 o 
   6   1   3      985.19     1092.03     45.68 o 
   7   1   3     1933.38     2083.89     66.64 o 
   8   1   3      180.09      200.22     28.58 o 
   9   1   3      494.11      560.70     45.66 o 
  10   1   3      229.71      239.60     36.50 o 
  11   1   3      702.61      609.85     63.94 o 
  12   1   3       23.81       14.75     29.35 o 
 -12   2   3       11.85       67.67     36.01 o 
 -11   2   3      705.70      834.32     62.18 o 
 -10   2   3       18.88       27.40     22.27 o 
  -9   2   3     1683.09     1663.46     70.63 o 
  -8   2   3       19.08       26.47     14.65 o 
  -7   2   3     4496.11     4653.72     85.75 o 
  -6   2   3      366.93      457.60     28.86 o 
  -5   2   3     2228.53     2554.03     55.26 o 
  -4   2   3      386.26      196.52     74.73 o 
  -3   2   3    56699.37    60375.11    828.51 o 
  -2   2   3       18.37       25.51      7.98 o 
  -1   2   3     1810.66     1690.24     45.04 o 
   0   2   3     5028.67     5272.64     83.82 o 
   1   2   3     2066.29     1343.16    430.10 o 
   2   2   3      316.96      315.74     16.86 o 
   3   2   3    34446.96    36733.88    279.00 o 
   4   2   3     7368.69     7927.15     81.33 o 
   5   2   3     3406.09     3997.94     65.88 o 
   6   2   3      700.37      578.00     34.56 o 
   7   2   3      322.16      368.68     32.87 o 
   8   2   3      581.84      630.16     43.57 o 
   9   2   3     1040.42     1099.34     58.16 o 
  10   2   3     1437.30     1414.41     69.54 o 
  11   2   3       50.41       59.88     30.55 o 
  12   2   3      817.76      851.67     77.64 o 
 -12   3   3      440.25      521.00     80.39 o 
 -11   3   3       27.64       23.02     28.27 o 
 -10   3   3      379.76      378.73     43.97 o 
  -9   3   3       70.66       61.55     23.77 o 
  -8   3   3     1725.59     1797.80     58.76 o 
  -7   3   3       18.21        1.20     10.51 o 
  -6   3   3     4670.56     4533.98     88.34 o 
  -5   3   3      515.53      610.13     32.13 o 
  -4   3   3     5487.45     4618.67     88.89 o 
  -3   3   3     2720.88     2584.14     52.07 o 
  -2   3   3     8334.17     8341.23     98.51 o 
  -1   3   3        4.62        0.00      6.26 o 
   0   3   3     2823.98     2958.91     57.19 o 
   1   3   3      642.92      564.13    174.93 o 
   2   3   3     3771.16     4086.84     62.44 o 
   3   3   3    15196.74    15397.56    124.81 o 
   4   3   3    10394.47     9433.85    102.04 o 
   5   3   3      659.27      632.98    114.82 o 
   6   3   3     2308.04     1277.52    338.11 o 
   7   3   3      991.75      651.92    291.52 o 
   8   3   3      445.92      263.55     95.68 o 
   9   3   3      244.28      188.96     30.16 o 
  10   3   3      198.04      180.98     38.91 o 
  11   3   3      429.31      517.55     61.41 o 
  12   3   3      116.52       95.14     37.83 o 
 -12   4   3        6.77        4.34     35.27 o 
 -11   4   3       19.42        0.00     33.82 o 
 -10   4   3        3.10        1.37     24.11 o 
  -9   4   3        9.37       31.43     24.53 o 
  -8   4   3       48.55       42.18     17.12 o 
  -7   4   3        4.32        6.05     13.06 o 
  -6   4   3       64.82       82.67     17.55 o 
  -5   4   3        2.99        4.75      8.14 o 
  -4   4   3       64.83       35.36     11.04 o 
  -3   4   3      196.40      217.05     17.93 o 
  -2   4   3     1351.91     1434.50     34.32 o 
  -1   4   3      583.25      605.50     28.95 o 
   0   4   3       14.06       25.86      8.77 o 
   1   4   3       45.97       16.91     12.93 o 
   2   4   3      450.64      504.96     20.74 o 
   3   4   3      141.77      142.55     12.06 o 
   4   4   3       41.34       38.26      7.62 o 
   5   4   3       12.91        4.90      7.73 o 
   6   4   3      265.23      210.58     19.70 o 
   7   4   3      114.73      145.11     23.23 o 
   8   4   3       57.53       42.26     17.36 o 
   9   4   3        4.87        0.00     17.22 o 
  10   4   3       34.14       12.18     22.79 o 
  11   4   3       15.35       19.71     27.18 o 
  12   4   3       52.03       12.62     30.66 o 
 -12   5   3      252.15      255.83     67.42 o 
 -11   5   3       43.23       31.40     39.12 o 
 -10   5   3      947.11      921.77     88.20 o 
  -9   5   3        7.39       13.81     17.59 o 
  -8   5   3     1480.41     1459.07     59.97 o 
  -7   5   3      162.56      152.68     24.00 o 
  -6   5   3     2033.85     1732.49    272.82 o 
  -5   5   3      284.02       79.11     46.94 o 
  -4   5   3     3693.52     3387.36     77.49 o 
  -3   5   3       76.96       89.26     13.44 o 
  -2   5   3     3425.90     3360.41     76.64 o 
  -1   5   3      930.16     1162.11     39.77 o 
   0   5   3     7732.51     8073.18     97.90 o 
   1   5   3       16.68       43.16     15.98 o 
   2   5   3     3306.36     3222.08     45.74 o 
   3   5   3      663.01      609.56     21.97 o 
   4   5   3     5117.92     5054.68     55.75 o 
   5   5   3     1579.29     1440.78     40.82 o 
   6   5   3     1042.65     1062.06     37.98 o 
   7   5   3      709.23      693.20     40.48 o 
   8   5   3      272.59      309.53     33.19 o 
   9   5   3      285.89      289.76     43.42 o 
  10   5   3      592.78      587.62     79.61 o 
  11   5   3      426.59      489.51     60.64 o 
 -11   6   3     1440.11     1534.86    112.74 o 
 -10   6   3       17.68        4.61     29.58 o 
  -9   6   3     2668.61     2738.51    100.33 o 
  -8   6   3       19.94       10.07     14.76 o 
  -7   6   3     4423.42     3902.38    194.43 o 
  -6   6   3      754.82      789.98     39.83 o 
  -5   6   3     4736.29     4117.21    207.07 o 
  -4   6   3     4354.67     4183.07    406.09 o 
  -3   6   3    18589.69    19141.04    202.02 o 
  -2   6   3     6848.61     6231.65     98.41 o 
  -1   6   3      752.77      781.41     22.94 o 
   0   6   3      141.19      128.69     16.31 o 
   1   6   3      220.97      223.10     19.28 o 
   2   6   3    10154.36     9710.29     81.23 o 
   3   6   3     9524.61     9842.14     84.78 o 
   4   6   3    15914.84    16221.22    110.60 o 
   5   6   3     7660.67     7069.63     89.01 o 
   6   6   3     4276.63     4481.26     75.82 o 
   7   6   3     1240.47     1018.03     47.93 o 
   8   6   3      874.34      857.03     60.14 o 
   9   6   3      869.83      840.50     65.26 o 
  10   6   3     1557.35     1643.36    142.84 o 
  11   6   3      509.19      464.70     60.78 o 
 -11   7   3       81.87       60.18     41.84 o 
 -10   7   3     1494.11     1464.07    104.85 o 
  -9   7   3      140.70      166.48     36.09 o 
  -8   7   3      589.87      579.60     41.93 o 
  -7   7   3        0.58        0.00     12.48 o 
  -6   7   3     3905.55     4042.36     90.86 o 
  -5   7   3       13.04       30.15     11.94 o 
  -4   7   3     6435.46     7110.74     97.33 o 
  -3   7   3      964.27     1059.58     35.77 o 
  -2   7   3     3988.24     4614.24     67.61 o 
  -1   7   3     2739.13     2761.73     68.51 o 
   0   7   3     5976.78     5987.18    115.79 o 
   1   7   3      919.99      744.25     28.28 o 
   2   7   3     3549.38     3580.80     58.66 o 
   3   7   3     6138.03     5898.33     67.40 o 
   4   7   3     5994.71     6404.47     72.14 o 
   5   7   3      976.22      741.31     30.96 o 
   6   7   3     1818.89     2064.24     52.97 o 
   7   7   3      749.88      690.14     51.10 o 
   8   7   3      144.87      173.02     33.74 o 
   9   7   3     1852.83     1915.94     91.78 o 
  10   7   3      271.75      327.79     50.26 o 
  11   7   3      653.00      605.84     77.87 o 
 -11   8   3       23.75       13.12     37.63 o 
 -10   8   3        3.22       20.80     35.19 o 
  -9   8   3        0.39        0.00     20.60 o 
  -8   8   3       93.85      103.48     29.13 o 
  -7   8   3        0.56        4.76     13.08 o 
  -6   8   3       67.94       34.56     15.26 o 
  -5   8   3      326.75      363.30     28.03 o 
  -4   8   3      721.35      837.24     35.74 o 
  -3   8   3      217.66      243.47     20.29 o 
  -2   8   3     1126.38     1152.30     34.76 o 
  -1   8   3      189.70      148.71     18.76 o 
   0   8   3       69.42      117.09     16.78 o 
   1   8   3      348.15      412.64     22.61 o 
   2   8   3       78.01       70.46     12.11 o 
   3   8   3      350.02      376.21     22.26 o 
   4   8   3      629.99      704.53     30.82 o 
   5   8   3      367.54      334.81     23.15 o 
   6   8   3      186.24      183.85     24.73 o 
   7   8   3      406.03      409.41     44.19 o 
   8   8   3       39.83       37.65     25.41 o 
   9   8   3      100.14      104.61     31.81 o 
  10   8   3       37.96       33.69     27.43 o 
  11   8   3        0.77        0.00     25.88 o 
 -11   9   3       17.58        3.94     33.88 o 
 -10   9   3      496.10      454.60     70.47 o 
  -9   9   3       23.39       26.26     23.00 o 
  -8   9   3      897.13      907.19     61.36 o 
  -7   9   3      111.49      105.15     26.83 o 
  -6   9   3     1854.97     1847.20     71.40 o 
  -5   9   3      119.55       93.27     19.60 o 
  -4   9   3     1427.20     1588.97     48.16 o 
  -3   9   3      133.26      117.45     16.22 o 
  -2   9   3     1537.70     1643.57     53.45 o 
  -1   9   3     1021.56      866.35     38.78 o 
   0   9   3     1281.47     1200.76     38.57 o 
   1   9   3     1342.13     1471.33     41.20 o 
   2   9   3      865.50      898.06     43.32 o 
   3   9   3     3796.39     4236.48     66.62 o 
   4   9   3     1696.92     1879.44     46.19 o 
   5   9   3     2929.08     3132.20     88.92 o 
   6   9   3      259.84      241.45     28.01 o 
   7   9   3      416.51      471.04     47.12 o 
   8   9   3       29.39       20.60     21.49 o 
   9   9   3      431.75      472.20     55.45 o 
  10   9   3      335.90      401.17     61.93 o 
  11   9   3      500.27      449.15     60.72 o 
 -11  10   3      805.10      938.41     98.88 o 
 -10  10   3       11.29       15.34     33.14 o 
  -9  10   3      622.66      692.52     78.19 o 
  -8  10   3       28.33       32.89     21.76 o 
  -7  10   3     1913.89     1870.80    102.04 o 
  -6  10   3      300.47      134.38    123.88 o 
  -5  10   3     8085.94     8067.92    149.52 o 
  -4  10   3      109.50       97.82     16.72 o 
  -3  10   3    11376.11    10929.62    156.16 o 
  -2  10   3     1998.65     2048.24     60.24 o 
  -1  10   3    17849.09    18455.38    153.21 o 
   0  10   3      667.46      549.08     28.22 o 
   1  10   3    14351.31    14297.25    128.76 o 
   2  10   3     6103.19     4058.22   1276.12 o 
   3  10   3     7046.52     7125.33     87.04 o 
   4  10   3     3830.24     3543.03     82.89 o 
   5  10   3     4702.45     5132.37    140.05 o 
   6  10   3     4010.64     4008.49    107.11 o 
   7  10   3      639.64      701.56     51.93 o 
   8  10   3      286.62      355.50     47.05 o 
   9  10   3      241.26      284.52     46.37 o 
  10  10   3      941.11      846.67     73.02 o 
  11  10   3      240.18      286.50     66.93 o 
 -11  11   3       21.25       17.87     39.08 o 
 -10  11   3      806.26      856.86     90.04 o 
  -9  11   3       76.50       96.29     31.93 o 
  -8  11   3      121.24      134.98     32.35 o 
  -7  11   3       47.69       54.18     23.31 o 
  -6  11   3     4004.81     3841.90    137.70 o 
  -5  11   3     1072.74     1044.05     54.86 o 
  -4  11   3     4009.68     3735.47     74.48 o 
  -3  11   3      737.99      790.68     34.51 o 
  -2  11   3     2050.14     1677.06     49.69 o 
  -1  11   3       44.05       27.17     11.40 o 
   0  11   3     8629.58     8969.93    107.84 o 
   1  11   3      168.85      154.68     18.02 o 
   2  11   3      344.27      283.49     51.19 o 
   3  11   3     4114.12     4399.67     69.05 o 
   4  11   3     3444.74     3558.81     86.80 o 
   5  11   3     1753.98     1795.72     93.40 o 
   6  11   3     1390.73     1466.45     79.46 o 
   7  11   3       15.54        6.27     16.30 o 
   8  11   3       22.67       20.39     28.07 o 
   9  11   3      448.90      540.72     74.73 o 
  10  11   3      231.28      217.29     55.99 o 
  11  11   3      273.85      317.38     79.65 o 
 -11  12   3        9.51      119.48     75.86 o 
 -10  12   3        1.25        7.78     41.72 o 
  -9  12   3       33.00       30.26     26.87 o 
  -8  12   3       18.85       34.40     23.53 o 
  -7  12   3      460.84      495.28     49.16 o 
  -6  12   3       17.65       18.03     19.66 o 
  -5  12   3      452.10      557.55     44.10 o 
  -4  12   3      261.50      279.44     23.01 o 
  -3  12   3       89.76      127.44     18.99 o 
  -2  12   3      765.26      818.85     36.54 o 
  -1  12   3      470.16      536.82     30.44 o 
   0  12   3      169.96      205.56     21.45 o 
   1  12   3      383.24      309.97     23.83 o 
   2  12   3     1783.50     1918.91     48.84 o 
   3  12   3      647.15      610.43     40.25 o 
   4  12   3      488.05      507.17     41.54 o 
   5  12   3      514.40      416.80     50.79 o 
   6  12   3        0.04        9.22     17.32 o 
   7  12   3        4.96        0.00     16.23 o 
   8  12   3        1.57        0.00     22.87 o 
   9  12   3        7.33        1.00     30.98 o 
  10  12   3       70.10       44.48     38.20 o 
 -10  13   3      258.22      393.51    105.73 o 
  -9  13   3        1.12        0.00     21.75 o 
  -8  13   3      159.07      168.61     36.79 o 
  -7  13   3       31.15       14.46     21.36 o 
  -6  13   3      380.74      374.72     55.36 o 
  -5  13   3      140.99      132.45     23.29 o 
  -4  13   3     2440.18     2251.40     66.20 o 
  -3  13   3       74.95      123.45     19.02 o 
  -2  13   3     3896.59     3918.13     77.84 o 
  -1  13   3      589.41      613.99     33.28 o 
   0  13   3      441.90      509.78     30.77 o 
   1  13   3        3.59        6.99      9.55 o 
   2  13   3     2782.08     2667.57     58.47 o 
   3  13   3      414.78      343.42     35.02 o 
   4  13   3     1428.07     1490.39     62.52 o 
   5  13   3      400.38      350.13     49.14 o 
   6  13   3     1051.37     1117.99     63.69 o 
   7  13   3      125.64       84.45     26.96 o 
   8  13   3       87.07       56.87     32.99 o 
   9  13   3       65.48       51.02     38.40 o 
  10  13   3       43.42       21.73     38.40 o 
 -10  14   3        2.42       17.54     55.95 o 
  -9  14   3     1051.00     1064.98     92.26 o 
  -8  14   3        4.75       22.79     24.84 o 
  -7  14   3     1079.36     1007.62    193.97 o 
  -6  14   3        1.32        7.43     14.61 o 
  -5  14   3     3331.70     3587.44     89.39 o 
  -4  14   3      105.35      118.10     21.38 o 
  -3  14   3     4602.69     4656.78    113.99 o 
  -2  14   3      123.13      112.75     18.67 o 
  -1  14   3     3947.83     3740.32    103.74 o 
   0  14   3       78.56       77.61     16.20 o 
   1  14   3     2272.57     2197.31     57.31 o 
   2  14   3     1424.73     1416.05     61.35 o 
   3  14   3     3614.55     3436.74    173.97 o 
   4  14   3      916.43     1045.85     55.17 o 
   5  14   3     2585.21     2511.24    110.51 o 
   6  14   3      491.42      473.73     57.98 o 
   7  14   3      287.79      275.21     40.90 o 
   8  14   3      306.54      366.31     83.68 o 
   9  14   3       63.63      103.34     40.70 o 
  10  14   3      489.10      570.57     84.28 o 
 -10  15   3      468.76      534.33    120.43 o 
  -9  15   3       16.01       13.63     33.60 o 
  -8  15   3      384.28      370.97     64.46 o 
  -7  15   3        3.67        0.00     26.32 o 
  -6  15   3     1755.55     1823.55     69.35 o 
  -5  15   3      143.04      165.82     27.39 o 
  -4  15   3     2978.45     3252.23     83.31 o 
  -3  15   3      715.11      648.39     48.70 o 
  -2  15   3     2593.53     2687.67     67.88 o 
  -1  15   3       48.68       32.72     13.96 o 
   0  15   3     3593.17     3259.25     73.04 o 
   1  15   3      441.00      382.68     37.57 o 
   2  15   3     1181.74     1087.65     56.51 o 
   3  15   3     2913.43     1594.18   1039.45 o 
   4  15   3     2993.88     2948.57     91.98 o 
   5  15   3     1367.08     1354.10     85.88 o 
   6  15   3      916.20      825.64     73.02 o 
   7  15   3      450.65      408.58     48.89 o 
   8  15   3      152.88      164.06     46.77 o 
   9  15   3      556.13      665.71     84.13 o 
  10  15   3      169.79      230.30     62.07 o 
  -9  16   3       12.27       11.15     39.83 o 
  -8  16   3       44.08       66.56     39.12 o 
  -7  16   3       18.03       19.19     28.93 o 
  -6  16   3       18.69        0.69     21.53 o 
  -5  16   3        0.47        3.17     20.95 o 
  -4  16   3       33.45       33.31     17.69 o 
  -3  16   3       30.33       10.96     18.10 o 
  -2  16   3        7.78       16.37     17.44 o 
  -1  16   3      221.31      191.03     24.54 o 
   0  16   3      519.20      541.44     34.59 o 
   1  16   3       14.06       36.02     17.51 o 
   2  16   3      425.14      518.37     44.80 o 
   3  16   3       49.57       50.40     29.91 o 
   4  16   3      715.40      692.82     50.74 o 
   5  16   3       56.42       41.79     28.75 o 
   6  16   3       68.17       59.23     30.66 o 
   7  16   3        9.43       30.18     24.85 o 
   8  16   3      117.69      119.89     44.00 o 
   9  16   3       14.23       30.05     33.34 o 
  -9  17   3        5.71       23.55     35.52 o 
  -8  17   3      307.20      302.14     61.59 o 
  -7  17   3       59.14       64.57     36.65 o 
  -6  17   3      799.27      779.71     62.04 o 
  -5  17   3       12.88       27.17     22.51 o 
  -4  17   3      932.58      865.69     60.79 o 
  -3  17   3      564.40      623.93     52.27 o 
  -2  17   3      954.92      816.70     55.03 o 
  -1  17   3      906.81      866.71     43.00 o 
   0  17   3      365.85      325.44     37.04 o 
   1  17   3       56.56       48.65     20.85 o 
   2  17   3     1842.68     1823.72     75.55 o 
   3  17   3      268.00      272.41     36.97 o 
   4  17   3      259.06      296.89     39.13 o 
   5  17   3      660.81      720.66     71.78 o 
   6  17   3      164.12      147.13     45.04 o 
   7  17   3      238.39      232.66     42.61 o 
   8  17   3      241.42      212.94     53.00 o 
   9  17   3      148.21       99.86     45.35 o 
  -9  18   3      552.55      622.65     85.83 o 
  -8  18   3        1.16       41.22     37.39 o 
  -7  18   3      936.65      848.09    131.57 o 
  -6  18   3       19.03       33.02     25.73 o 
  -5  18   3     1550.79     1572.42     80.72 o 
  -4  18   3      258.11      227.97     39.07 o 
  -3  18   3     1230.75     1297.24     79.89 o 
  -2  18   3      324.91      308.73     39.97 o 
  -1  18   3      417.42      331.19     54.31 o 
   0  18   3      464.36      514.43     45.01 o 
   1  18   3      502.42      493.34     45.40 o 
   2  18   3      412.96      491.85     46.66 o 
   3  18   3     1534.00     1590.64     73.79 o 
   4  18   3     1179.97     1328.71     68.73 o 
   5  18   3      717.29      692.07     86.53 o 
   6  18   3      555.43      505.22     67.01 o 
   7  18   3      476.14      447.59     55.17 o 
   8  18   3      459.31      374.76     68.61 o 
   9  18   3      255.21      233.96     59.42 o 
  -8  19   3      425.78      437.31     73.52 o 
  -7  19   3        0.06       22.58     33.63 o 
  -6  19   3      563.72      616.78     68.96 o 
  -5  19   3        1.32       22.32     24.90 o 
  -4  19   3     1400.44     1350.55     74.43 o 
  -3  19   3      397.25      406.98     47.20 o 
  -2  19   3     1223.34     1230.97     67.35 o 
  -1  19   3        0.37        0.00     22.53 o 
   0  19   3      257.03      261.98     50.78 o 
   1  19   3      222.87      266.04     37.81 o 
   2  19   3      609.45      623.15     52.09 o 
   3  19   3      983.05      932.80     60.53 o 
   4  19   3     1331.14     1243.88     87.83 o 
   5  19   3      125.77       98.71     36.54 o 
   6  19   3      249.49      243.89     52.89 o 
   7  19   3      191.97      209.93     43.40 o 
   8  19   3      237.14      342.57     69.06 o 
  -8  20   3        3.91       10.67     34.20 o 
  -7  20   3       30.29        9.64     31.62 o 
  -6  20   3        2.42        0.00     22.56 o 
  -5  20   3       39.24       38.97     27.58 o 
  -4  20   3      464.90      402.42     49.34 o 
  -3  20   3      692.43      760.02     60.16 o 
  -2  20   3       76.92       45.68     33.68 o 
  -1  20   3      127.92       91.47     36.68 o 
   0  20   3      126.95       95.31     38.21 o 
   1  20   3       13.88        0.00     25.97 o 
   2  20   3       35.67       20.54     22.49 o 
   3  20   3      420.39      388.52     47.02 o 
   4  20   3       53.32       50.51     30.75 o 
   5  20   3      186.29      165.70     45.59 o 
   6  20   3      189.50      185.66     49.38 o 
   7  20   3       77.10       41.04     29.71 o 
   8  20   3        0.57        0.00     41.72 o 
  -7  21   3       53.66       57.34     48.83 o 
  -6  21   3      113.03       88.21     33.13 o 
  -5  21   3       15.18       22.82     24.83 o 
  -4  21   3      323.80      364.15     49.67 o 
  -3  21   3       11.95       26.68     36.74 o 
  -2  21   3      441.26      409.09     64.95 o 
  -1  21   3       39.43       30.30     32.10 o 
   0  21   3      171.93      165.08     46.85 o 
   1  21   3       47.68       45.59     32.32 o 
   2  21   3      200.19      192.22     36.33 o 
   3  21   3       22.71        5.19     21.89 o 
   4  21   3       86.35       63.80     37.22 o 
   5  21   3      399.08      372.11     61.40 o 
   6  21   3       10.85       44.09     33.19 o 
   7  21   3       73.01       65.02     32.28 o 
  -7  22   3      382.64      345.44     69.36 o 
  -6  22   3       19.13       33.34     35.31 o 
  -5  22   3      955.62      927.76     73.45 o 
  -4  22   3      297.17      260.55     57.66 o 
  -3  22   3     2255.88     2123.38    123.52 o 
  -2  22   3      120.88      148.14     47.24 o 
  -1  22   3     1490.79     1417.42    101.39 o 
   0  22   3      421.80      419.99     67.14 o 
   1  22   3      810.46      891.71     86.83 o 
   2  22   3      587.68      555.70     72.69 o 
   3  22   3     1177.25     1154.62     74.28 o 
   4  22   3      786.19      743.26     79.10 o 
   5  22   3      511.41      525.71     74.91 o 
   6  22   3      319.51      289.11     59.98 o 
   7  22   3      232.56      267.22     50.55 o 
  -6  23   3      619.39      717.94     87.41 o 
  -5  23   3       35.28       77.01     34.36 o 
  -4  23   3      952.15      867.10     92.31 o 
  -3  23   3      260.58      182.94     51.79 o 
  -2  23   3     1098.98     1099.01     92.59 o 
  -1  23   3      110.39      102.14     45.75 o 
   0  23   3      757.94      793.09     86.09 o 
   1  23   3      422.86      501.28     72.85 o 
   2  23   3      657.64      623.12     78.22 o 
   3  23   3      610.22      673.08    157.64 o 
   4  23   3      865.37      818.39     83.25 o 
   5  23   3      202.64      144.56     47.44 o 
   6  23   3      209.72      167.81     50.35 o 
  -6  24   3        4.81       44.09     41.91 o 
  -5  24   3       32.86       67.39     44.09 o 
  -4  24   3       62.91       29.93     41.25 o 
  -3  24   3      121.98      196.18     56.14 o 
  -2  24   3       18.75        4.32     34.37 o 
  -1  24   3       23.50       24.65     36.54 o 
   0  24   3       28.06       52.96     38.36 o 
   1  24   3        1.58        0.00     31.52 o 
   2  24   3       83.44       61.96     37.94 o 
   3  24   3       83.44      120.69     47.77 o 
   4  24   3       80.03       67.80     54.52 o 
   5  24   3       22.40       50.87     37.54 o 
   6  24   3        5.43       20.69     35.70 o 
  -5  25   3        3.38        0.18     37.94 o 
  -4  25   3      137.51      107.56     48.86 o 
  -3  25   3        0.07        2.61     35.17 o 
  -2  25   3       45.99       15.72     35.42 o 
  -1  25   3       64.11       10.35     34.45 o 
   0  25   3      151.95       95.75     45.69 o 
   1  25   3       57.82       65.78     41.84 o 
   2  25   3      160.87      112.09     45.89 o 
   3  25   3        1.37        0.00     31.57 o 
   4  25   3       56.14      107.15     62.58 o 
   5  25   3      161.62      204.34     78.70 o 
  -4  26   3       36.53       48.59     45.74 o 
  -3  26   3      461.13      414.70     78.94 o 
  -2  26   3       22.62       16.29     37.53 o 
  -1  26   3      467.89      393.14     74.01 o 
   0  26   3       64.54       69.29     45.12 o 
   1  26   3      477.69      470.80     78.78 o 
   2  26   3       98.32      117.00     72.54 o 
   3  26   3      358.28      334.27     68.89 o 
   4  26   3      193.81      218.57     89.61 o 
  -2  27   3      274.75      370.92     74.72 o 
  -1  27   3       14.68       11.04     39.39 o 
   0  27   3      324.98      325.58     71.11 o 
   1  27   3      117.93      109.30     49.23 o 
   2  27   3      214.01      207.45     60.83 o 
 -11   0   4      142.51      158.56     51.98 o 
 -10   0   4     1754.09     1917.65    115.14 o 
  -9   0   4       74.40      122.71     41.07 o 
  -8   0   4     1446.10     1390.74     87.17 o 
  -7   0   4      730.97      539.07     42.93 o 
  -6   0   4     3391.38     2737.58     82.18 o 
  -5   0   4    10458.52     9797.33    207.19 o 
  -4   0   4    45331.52    43003.61    358.98 o 
  -3   0   4     7494.00     8664.27    153.20 o 
  -2   0   4    18183.36    17705.96    207.51 o 
  -1   0   4     2184.89     2443.63     74.42 o 
   0   0   4     5474.89     5568.00    154.56 o 
   1   0   4    10205.07     9759.64    205.29 o 
   2   0   4    12104.94    12713.47    156.29 o 
   3   0   4    21865.54    23244.07    232.40 o 
   4   0   4    24088.04    22266.52    248.02 o 
   5   0   4    18765.38    20966.28    166.74 o 
   6   0   4      594.26      489.03     49.20 o 
   7   0   4      201.17      171.44     38.17 o 
   8   0   4      419.96      329.48     50.60 o 
   9   0   4      560.63      536.43     64.70 o 
  10   0   4       42.28       26.59     30.24 o 
  11   0   4     1562.76     1485.47    108.61 o 
 -11   1   4      695.65      698.28     59.34 o 
 -10   1   4       36.41       35.08     23.28 o 
  -9   1   4      599.06      587.18     41.11 o 
  -8   1   4       25.30       46.05     16.35 o 
  -7   1   4     1007.82     1071.45     44.28 o 
  -6   1   4      679.03      694.70     38.35 o 
  -5   1   4      731.99      696.89    173.07 o 
  -4   1   4     1270.36      868.49     38.68 o 
  -3   1   4    10830.45    12249.89    137.40 o 
  -2   1   4     6140.04     5127.87    136.71 o 
  -1   1   4       96.59       84.39     15.45 o 
   0   1   4     1957.38     1608.18     48.23 o 
   1   1   4     2187.18     2009.48     52.89 o 
   2   1   4     4744.67     4697.15     78.92 o 
   3   1   4     7187.47     8278.95     98.29 o 
   4   1   4    12569.10    11222.22    124.82 o 
   5   1   4       15.49       25.65      9.36 o 
   6   1   4     4047.60     3696.03     84.23 o 
   7   1   4       54.80       68.08     18.01 o 
   8   1   4      409.26      481.66     40.55 o 
   9   1   4      123.88      138.85     28.15 o 
  10   1   4      841.60      841.36     58.49 o 
  11   1   4       18.81       27.65     27.28 o 
 -11   2   4        1.22        6.35     28.27 o 
 -10   2   4        4.15        3.88     23.96 o 
  -9   2   4        1.99       18.29     19.16 o 
  -8   2   4        0.22        0.40     13.22 o 
  -7   2   4      359.17      391.45     34.37 o 
  -6   2   4       23.85       11.35     12.64 o 
  -5   2   4     2924.63     2275.59    148.61 o 
  -4   2   4       24.28       63.64     14.10 o 
  -3   2   4        2.11       43.53     14.12 o 
  -2   2   4       51.65       50.36     13.80 o 
  -1   2   4      171.64      177.47     20.10 o 
   0   2   4       17.07       41.56     11.95 o 
   1   2   4      127.09      142.04     12.92 o 
   2   2   4       50.17       83.20     11.88 o 
   3   2   4      634.30      637.79     29.25 o 
   4   2   4      528.67      571.20     30.41 o 
   5   2   4     1059.51     1248.67     37.77 o 
   6   2   4      616.25      698.61     39.51 o 
   7   2   4       37.17       69.14     17.67 o 
   8   2   4       76.11       94.00     22.32 o 
   9   2   4       32.86       15.85     18.61 o 
  10   2   4       10.66       12.76     23.37 o 
  11   2   4       40.17       43.55     27.65 o 
 -11   3   4      741.80      719.39     69.23 o 
 -10   3   4        9.42       19.97     25.48 o 
  -9   3   4     1159.55     1120.19     58.50 o 
  -8   3   4        4.50        9.21     15.49 o 
  -7   3   4     1445.03     1288.47     54.37 o 
  -6   3   4      737.51      612.16    102.65 o 
  -5   3   4     2660.48     2039.09     58.47 o 
  -4   3   4       26.99       39.28     12.42 o 
  -3   3   4    10296.21    10230.86    107.63 o 
  -2   3   4     1997.62     2002.24     75.53 o 
  -1   3   4     3251.35     3086.06     69.15 o 
   0   3   4       48.92       21.17     22.52 o 
   1   3   4      844.22      900.45     26.87 o 
   2   3   4     2118.18     1898.98     42.09 o 
   3   3   4     2737.35     2674.93     52.03 o 
   4   3   4      182.07      201.37     17.33 o 
   5   3   4     7734.21     6759.05    120.09 o 
   6   3   4     1250.72     1324.38     51.35 o 
   7   3   4      224.82      149.46     23.67 o 
   8   3   4      126.69      132.45     25.03 o 
   9   3   4       69.45       34.32     19.80 o 
  10   3   4      406.65      442.53     54.92 o 
  11   3   4       35.95       52.35     30.72 o 
 -11   4   4       14.17        0.00     33.69 o 
 -10   4   4     1739.07     1924.31     94.37 o 
  -9   4   4       20.64       14.01     19.54 o 
  -8   4   4     1579.57     1684.43     65.90 o 
  -7   4   4      181.40      276.34     30.31 o 
  -6   4   4     2052.89     2285.45     78.78 o 
  -5   4   4      285.74      303.77     26.81 o 
  -4   4   4     7236.55     8346.50    107.22 o 
  -3   4   4      695.34      488.64     26.44 o 
  -2   4   4     7838.30     9291.59    125.73 o 
  -1   4   4     3585.48     2833.84     67.05 o 
   0   4   4     7757.81     7329.75    113.41 o 
   1   4   4     3107.08     2590.99     49.60 o 
   2   4   4     2908.33     3038.30     52.77 o 
   3   4   4      984.39      454.28    164.90 o 
   4   4   4     3494.85     3941.98     72.09 o 
   5   4   4     9179.60     7703.55    655.52 o 
   6   4   4     1658.24     1725.12     91.75 o 
   7   4   4     1929.69     1791.80     95.36 o 
   8   4   4      698.93      623.93     44.05 o 
   9   4   4     1197.06     1232.83     73.97 o 
  10   4   4      258.01      277.90     45.75 o 
  11   4   4     1171.00     1225.05     83.56 o 
 -11   5   4      890.67      996.71    108.57 o 
 -10   5   4        2.35        0.00     28.81 o 
  -9   5   4     1389.41     1544.56     67.99 o 
  -8   5   4       61.82       56.28     21.16 o 
  -7   5   4     1008.35     1176.63     52.15 o 
  -6   5   4       42.63       13.79     12.27 o 
  -5   5   4     3245.16     2973.40     70.32 o 
  -4   5   4      269.31      234.33     22.19 o 
  -3   5   4    10997.46    10904.01    178.06 o 
  -2   5   4      431.76      502.57     28.83 o 
  -1   5   4     7683.57     7485.62    109.64 o 
   0   5   4        2.47        9.08      8.59 o 
   1   5   4     4283.25     4430.49     56.65 o 
   2   5   4      305.92      333.88     92.90 o 
   3   5   4     3215.50     2997.00     50.20 o 
   4   5   4     3183.57     3312.91     50.15 o 
   5   5   4     1616.15     1628.22     45.53 o 
   6   5   4      506.63      524.64     29.54 o 
   7   5   4      826.32      918.89     46.77 o 
   8   5   4     1247.40     1176.39     67.93 o 
   9   5   4      301.30      312.74     45.49 o 
  10   5   4      520.20      468.82     56.15 o 
  11   5   4      113.83       95.00     35.26 o 
 -11   6   4        4.19        1.40     36.76 o 
 -10   6   4      114.36      164.68     50.88 o 
  -9   6   4       64.55       63.58     24.49 o 
  -8   6   4       90.33      104.74     24.11 o 
  -7   6   4      190.95      171.88     33.53 o 
  -6   6   4      298.80      345.61     30.92 o 
  -5   6   4      150.39      189.06     22.58 o 
  -4   6   4       68.82       95.43     16.25 o 
  -3   6   4        1.32       17.04      8.73 o 
  -2   6   4      677.34      638.87     24.97 o 
  -1   6   4       66.64       61.61     19.00 o 
   0   6   4      258.57      395.08     27.15 o 
   1   6   4     1512.76     1714.66     51.69 o 
   2   6   4      104.69       64.62     11.16 o 
   3   6   4      642.06      624.53     24.83 o 
   4   6   4      195.45      193.72     16.31 o 
   5   6   4      140.56      136.07     17.25 o 
   6   6   4      230.34      274.34     23.76 o 
   7   6   4        3.11        3.37     11.69 o 
   8   6   4      215.29      233.71     38.36 o 
   9   6   4       23.91       18.40     22.87 o 
  10   6   4        7.01       11.29     23.69 o 
  11   6   4        3.94        7.56     25.70 o 
 -11   7   4      483.44      580.83     99.80 o 
 -10   7   4        7.07       21.27     36.47 o 
  -9   7   4      636.83      694.88     59.83 o 
  -8   7   4       36.34       17.32     14.64 o 
  -7   7   4      124.53       24.33     27.85 o 
  -6   7   4        7.86        5.38     10.40 o 
  -5   7   4     3246.18     3371.37    112.41 o 
  -4   7   4       22.51       24.25      9.87 o 
  -3   7   4     5628.50     5593.53     86.00 o 
  -2   7   4     6476.04     6256.80     77.10 o 
  -1   7   4     1561.77     1425.24     50.40 o 
   0   7   4     1386.83     1276.16     46.57 o 
   1   7   4     3298.45     3393.40     73.05 o 
   2   7   4     3018.95     3093.22     68.99 o 
   3   7   4     1310.03     1372.81     36.00 o 
   4   7   4     1128.68     1134.23     33.81 o 
   5   7   4     2213.42     2486.27     56.64 o 
   6   7   4     2447.26     2525.43     62.16 o 
   7   7   4        0.50        0.26     14.71 o 
   8   7   4      942.64     1085.82     68.07 o 
   9   7   4      627.92      630.02     66.29 o 
  10   7   4      468.83      387.18     54.70 o 
  11   7   4       99.19       78.12     34.12 o 
 -11   8   4       10.03       87.24     67.32 o 
 -10   8   4     1995.62     2024.48    121.87 o 
  -9   8   4        0.37        0.00     21.51 o 
  -8   8   4      806.59      848.00     59.71 o 
  -7   8   4      147.49      129.12     30.27 o 
  -6   8   4     3797.81     3859.32     87.10 o 
  -5   8   4       41.99       16.83     13.10 o 
  -4   8   4     5298.99     4201.69    601.97 o 
  -3   8   4     1694.64     1487.17    336.45 o 
  -2   8   4     4104.01     3557.10     77.94 o 
  -1   8   4     1193.80     1351.88     50.47 o 
   0   8   4      346.82      282.87     25.83 o 
   1   8   4      770.12      811.97     38.05 o 
   2   8   4     3716.22     3278.06     77.98 o 
   3   8   4     2265.68     2674.07     57.69 o 
   4   8   4     1922.01     1804.17     43.17 o 
   5   8   4     4519.35     4635.20     77.43 o 
   6   8   4     1988.17     2020.89     64.66 o 
   7   8   4     1115.20     1079.08     63.76 o 
   8   8   4       30.14       23.45     21.87 o 
   9   8   4     1522.57     1654.85     87.80 o 
  10   8   4      331.72      271.91     48.94 o 
  11   8   4      881.07      887.06     78.97 o 
 -11   9   4      562.55      536.70    122.32 o 
 -10   9   4       22.95       25.60     55.47 o 
  -9   9   4      859.04      931.37     67.40 o 
  -8   9   4      390.70      347.42     44.89 o 
  -7   9   4      181.72      202.28     33.51 o 
  -6   9   4      135.09      164.25     24.69 o 
  -5   9   4     7101.39     7375.38    113.17 o 
  -4   9   4     2995.11     3212.53     73.56 o 
  -3   9   4     2668.70     3034.56    148.09 o 
  -2   9   4     3965.77     3989.88     65.09 o 
  -1   9   4     1863.16     1677.78     56.84 o 
   0   9   4       97.25      145.07     20.87 o 
   1   9   4      118.29      112.92     16.68 o 
   2   9   4     4401.12     4353.76     87.02 o 
   3   9   4      491.96      529.91     28.10 o 
   4   9   4     8816.62     8717.39    108.40 o 
   5   9   4     5187.52     5157.66    111.10 o 
   6   9   4      136.99      110.34     21.95 o 
   7   9   4      559.13      483.30     48.25 o 
   8   9   4      851.66      790.26     62.34 o 
   9   9   4       71.87       59.57     27.73 o 
  10   9   4      453.56      487.91     65.70 o 
  11   9   4       33.60       21.59     30.72 o 
 -11  10   4        5.88        0.00     57.84 o 
 -10  10   4        5.48       10.90     49.31 o 
  -9  10   4        1.29        4.90     30.94 o 
  -8  10   4      107.75       65.59     31.92 o 
  -7  10   4      352.42      350.01     42.00 o 
  -6  10   4       77.61      104.52     21.09 o 
  -5  10   4      716.63      752.91     39.23 o 
  -4  10   4      322.98      281.81     28.47 o 
  -3  10   4        8.22        9.67     10.35 o 
  -2  10   4     1492.73     1607.19     43.91 o 
  -1  10   4        3.37       11.24     11.42 o 
   0  10   4      155.31      156.27     21.96 o 
   1  10   4      343.39      532.50     29.29 o 
   2  10   4       45.55       50.30     27.50 o 
   3  10   4       65.65      140.30     17.91 o 
   4  10   4      133.18      118.11     22.52 o 
   5  10   4        7.72       10.30     18.92 o 
   6  10   4     1803.06     1695.21     73.41 o 
   7  10   4       24.88       19.41     19.84 o 
   8  10   4        8.47        2.39     18.81 o 
   9  10   4        0.02        0.00     22.80 o 
  10  10   4       32.08       17.70     27.72 o 
  11  10   4        4.99        9.85     28.68 o 
 -10  11   4        2.29        0.00     48.36 o 
  -9  11   4      330.52      262.38     57.69 o 
  -8  11   4       78.09       94.99     37.86 o 
  -7  11   4      563.16      617.47     69.10 o 
  -6  11   4        6.50       12.43     23.80 o 
  -5  11   4     2330.94     2441.54     67.86 o 
  -4  11   4      155.58      141.08     25.18 o 
  -3  11   4     4017.30     4170.90     76.78 o 
  -2  11   4     1169.60     1281.58     44.02 o 
  -1  11   4     1752.11     2066.53     67.64 o 
   0  11   4       53.34      105.66     17.83 o 
   1  11   4     1646.31     1700.05     50.67 o 
   2  11   4      805.27      615.46    118.16 o 
   3  11   4     1387.36     1334.58     44.26 o 
   4  11   4     3370.56     3510.89     89.17 o 
   5  11   4      723.84      715.59     60.40 o 
   6  11   4      868.87      923.16     57.29 o 
   7  11   4      140.16      148.98     41.37 o 
   8  11   4      146.09      175.66     45.43 o 
   9  11   4       84.64       61.58     38.11 o 
  10  11   4      217.75      256.51     60.36 o 
 -10  12   4      946.04      872.84    140.81 o 
  -9  12   4        1.26        8.19     30.27 o 
  -8  12   4      304.29      329.72     58.11 o 
  -7  12   4      133.95       70.08     33.78 o 
  -6  12   4     2722.66     2712.27    122.70 o 
  -5  12   4      125.69      151.02     38.59 o 
  -4  12   4     8315.54     9158.69    149.76 o 
  -3  12   4     2480.16     2300.69     74.13 o 
  -2  12   4     9762.57    10206.01    148.55 o 
  -1  12   4     1079.72     1031.69     42.99 o 
   0  12   4     2008.15     1840.04     55.23 o 
   1  12   4      461.98      454.65     30.21 o 
   2  12   4     4068.04     4503.55     81.12 o 
   3  12   4     3895.00     3795.45     96.11 o 
   4  12   4     3567.19     3953.75    138.32 o 
   5  12   4     2583.07     2434.87    106.68 o 
   6  12   4     2410.18     2372.48     89.81 o 
   7  12   4      121.97       78.13     31.85 o 
   8  12   4        5.14       11.23     28.92 o 
   9  12   4      435.27      374.21     76.81 o 
  10  12   4      112.65      108.66     46.59 o 
 -10  13   4        0.42        9.90     33.86 o 
  -9  13   4      610.91      630.41     78.98 o 
  -8  13   4       68.34       71.28     37.87 o 
  -7  13   4       48.41       29.16     29.17 o 
  -6  13   4       49.24       17.07     24.47 o 
  -5  13   4     4128.71     3949.71    143.99 o 
  -4  13   4      498.10      564.98     60.50 o 
  -3  13   4     2910.27     2702.21     72.02 o 
  -2  13   4     1983.24     2002.98     61.10 o 
  -1  13   4     4078.27     4024.48     83.20 o 
   0  13   4      683.86      604.84     34.99 o 
   1  13   4     3134.42     3297.51     73.04 o 
   2  13   4     2137.92     1929.87     55.19 o 
   3  13   4     1920.16     1737.78     68.37 o 
   4  13   4     3097.13     3320.07     92.86 o 
   5  13   4     1176.14     1293.46     81.67 o 
   6  13   4      313.13      419.95     45.94 o 
   7  13   4       52.89       42.42     28.63 o 
   8  13   4     1212.43     1338.63     98.89 o 
   9  13   4       76.02       88.70     42.74 o 
  10  13   4      297.47      251.64     63.75 o 
 -10  14   4       71.45       98.44     45.80 o 
  -9  14   4       10.42        1.44     30.03 o 
  -8  14   4        7.46        0.00     35.56 o 
  -7  14   4       51.23       67.04     27.80 o 
  -6  14   4      291.69      316.67     47.61 o 
  -5  14   4        2.60       17.53     18.57 o 
  -4  14   4      198.63      209.29     35.17 o 
  -3  14   4       11.67       32.69     19.31 o 
  -2  14   4      628.54      651.81     38.47 o 
  -1  14   4       68.32       89.93     18.38 o 
   0  14   4       43.28       44.07     14.90 o 
   1  14   4        3.61        6.70     11.68 o 
   2  14   4       30.93       11.40     14.80 o 
   3  14   4        4.74       22.97     16.23 o 
   4  14   4       11.42       16.86     21.29 o 
   5  14   4      105.58       91.34     32.56 o 
   6  14   4       96.92      103.82     35.77 o 
   7  14   4       51.85       32.67     22.39 o 
   8  14   4       13.12       12.38     36.51 o 
   9  14   4       11.06        0.00     28.49 o 
  10  14   4        9.03       27.93     36.61 o 
  -9  15   4      199.20      111.86     47.75 o 
  -8  15   4       64.85       42.99     34.94 o 
  -7  15   4      405.33      334.19     48.12 o 
  -6  15   4       50.39       27.22     23.07 o 
  -5  15   4      208.85      180.40     35.50 o 
  -4  15   4      373.26      361.20     44.00 o 
  -3  15   4     1058.36     1001.23     63.56 o 
  -2  15   4      312.17      281.83     28.73 o 
  -1  15   4      301.15      226.89     26.56 o 
   0  15   4      353.66      448.58     33.34 o 
   1  15   4      137.05      135.44     27.37 o 
   2  15   4      260.95      340.58     38.37 o 
   3  15   4      712.05      698.44     63.68 o 
   4  15   4      435.92      458.99     57.16 o 
   5  15   4       14.69       16.65     24.61 o 
   6  15   4      177.09      228.49     55.95 o 
   7  15   4       52.72       32.39     23.05 o 
   8  15   4      265.14      295.40     67.09 o 
   9  15   4       12.50       13.93     33.59 o 
  -9  16   4       31.95       89.55     44.86 o 
  -8  16   4      876.70      804.74     88.75 o 
  -7  16   4      394.05      492.22     55.61 o 
  -6  16   4      969.90      962.43     70.06 o 
  -5  16   4      646.79      789.64     61.42 o 
  -4  16   4     1855.77     1724.23     80.55 o 
  -3  16   4     1146.65     1174.26     65.57 o 
  -2  16   4     2835.63     2954.84     77.67 o 
  -1  16   4     2898.05     2869.22     83.69 o 
   0  16   4     1705.56     1886.02     61.43 o 
   1  16   4     2223.24     2133.37     80.21 o 
   2  16   4     1060.88     1074.92     59.93 o 
   3  16   4     2095.54     1260.49    734.13 o 
   4  16   4      741.26      750.33     75.86 o 
   5  16   4     2677.65     3082.00    131.23 o 
   6  16   4      552.33      635.89     70.05 o 
   7  16   4     1514.77     1608.74     84.61 o 
   8  16   4      127.38      132.37     46.42 o 
   9  16   4      545.98      536.23     80.59 o 
  -9  17   4      513.38      565.22     83.28 o 
  -8  17   4        7.12       37.46     36.84 o 
  -7  17   4      900.31      940.52     92.08 o 
  -6  17   4      177.78      202.34     40.38 o 
  -5  17   4      941.58     1033.76     67.59 o 
  -4  17   4      396.73      372.15     46.20 o 
  -3  17   4     1346.78     1358.24     71.47 o 
  -2  17   4      186.06      180.35     33.03 o 
  -1  17   4     2169.30     2238.09     68.82 o 
   0  17   4      686.96      691.13     51.62 o 
   1  17   4      477.36      550.67     48.09 o 
   2  17   4      510.49      542.20     48.12 o 
   3  17   4      731.03      586.35    143.18 o 
   4  17   4      936.93      836.85     74.39 o 
   5  17   4      750.58      746.57     75.09 o 
   6  17   4      504.43      487.74     65.88 o 
   7  17   4      395.74      423.75     52.94 o 
   8  17   4      480.95      447.87     72.69 o 
   9  17   4       10.60       22.65     36.74 o 
  -8  18   4        9.68        5.14     32.53 o 
  -7  18   4       19.47       19.85     32.69 o 
  -6  18   4       23.17       12.54     25.43 o 
  -5  18   4      478.67      500.78     56.06 o 
  -4  18   4       42.72       47.45     24.82 o 
  -3  18   4        8.35        5.96     19.25 o 
  -2  18   4       15.08        0.63     16.88 o 
  -1  18   4       46.19       49.29     31.91 o 
   0  18   4        0.36       29.52     20.35 o 
   1  18   4      821.36      881.61     57.09 o 
   2  18   4      238.18      214.03     35.72 o 
   3  18   4      114.35       90.77     27.54 o 
   4  18   4      141.45      214.33     47.91 o 
   5  18   4       83.43       56.21     31.10 o 
   6  18   4      137.69       87.62     47.65 o 
   7  18   4       86.39       89.13     32.11 o 
   8  18   4        2.05        0.00     28.36 o 
  -8  19   4       13.66       16.14     35.90 o 
  -7  19   4      291.22      253.30     60.14 o 
  -6  19   4      136.48       96.54     34.07 o 
  -5  19   4      307.20      283.48     44.89 o 
  -4  19   4        9.78        3.40     22.33 o 
  -3  19   4      233.88      170.43     35.76 o 
  -2  19   4      325.56      283.77     40.65 o 
  -1  19   4      106.36      163.79     43.92 o 
   0  19   4      116.64       56.23     32.39 o 
   1  19   4      532.23      551.00     50.52 o 
   2  19   4       37.31       29.43     22.48 o 
   3  19   4      914.04      941.10     63.36 o 
   4  19   4      400.40      446.31     62.52 o 
   5  19   4        0.51       10.47     27.80 o 
   6  19   4      130.36      212.12     51.28 o 
   7  19   4       33.73       24.48     27.72 o 
   8  19   4       42.97       31.06     36.68 o 
  -8  20   4      430.28      427.93     76.93 o 
  -7  20   4        6.29       22.43     34.94 o 
  -6  20   4      537.21      606.33     64.13 o 
  -5  20   4       71.10       66.75     30.93 o 
  -4  20   4     1574.50     1492.37     82.46 o 
  -3  20   4        0.34        4.92     22.34 o 
  -2  20   4     1104.68     1190.49     91.86 o 
  -1  20   4       50.68       47.19     33.02 o 
   0  20   4      498.97      409.45     63.51 o 
   1  20   4       42.77       51.22     24.71 o 
   2  20   4     1274.76     1277.50     71.33 o 
   3  20   4      562.75      574.59     55.26 o 
   4  20   4      885.54      888.72     81.97 o 
   5  20   4      681.51      718.95     78.93 o 
   6  20   4      135.09      131.08     44.25 o 
   7  20   4      248.09      265.41     47.96 o 
  -7  21   4      274.17      319.00     68.55 o 
  -6  21   4      339.29      335.66     53.86 o 
  -5  21   4      438.95      450.19     56.62 o 
  -4  21   4      422.69      414.70     53.13 o 
  -3  21   4     1478.46     1411.50    102.53 o 
  -2  21   4       43.48       29.81     34.51 o 
  -1  21   4      411.31      388.84     64.34 o 
   0  21   4      210.96      228.59     52.07 o 
   1  21   4       88.98      117.98     41.71 o 
   2  21   4      455.12      528.01     59.30 o 
   3  21   4      916.07      998.95     69.20 o 
   4  21   4      866.07      927.82    128.72 o 
   5  21   4      267.00      321.50     60.93 o 
   6  21   4      400.35      448.59     70.29 o 
   7  21   4      219.04      215.46     55.49 o 
  -6  22   4       54.84       97.55     37.25 o 
  -5  22   4      189.10      141.97     39.09 o 
  -4  22   4      122.99      131.33     47.77 o 
  -3  22   4       29.08       28.61     35.31 o 
  -2  22   4      147.05      129.03     46.89 o 
  -1  22   4       15.74        0.00     29.24 o 
   0  22   4      312.23      354.05     64.52 o 
   1  22   4       15.73       14.19     29.32 o 
   2  22   4      114.72      126.82     42.86 o 
   3  22   4        6.37        0.00     21.58 o 
   4  22   4      165.37      114.88     41.45 o 
   5  22   4       82.54       71.92     38.25 o 
   6  22   4       45.70       28.94     33.36 o 
  -6  23   4        0.04        0.00     28.51 o 
  -5  23   4      202.13      171.14     53.90 o 
  -4  23   4       11.87        9.12     33.88 o 
  -3  23   4      195.34      155.81     50.17 o 
  -2  23   4       13.00        3.88     33.33 o 
  -1  23   4      254.07      161.79     82.50 o 
   0  23   4      147.95      116.84     44.62 o 
   1  23   4       67.92       67.05     38.67 o 
   2  23   4      204.66      208.09     54.10 o 
   3  23   4      120.08      142.95     48.78 o 
   4  23   4      134.56      131.61     68.04 o 
   5  23   4       78.57       57.74     40.40 o 
   6  23   4      167.86       99.11     46.23 o 
  -5  24   4      120.87       51.08     40.33 o 
  -4  24   4      476.32      462.37     78.06 o 
  -3  24   4       87.47      103.17     47.01 o 
  -2  24   4      670.55      602.05     82.97 o 
  -1  24   4      477.80      414.07     72.83 o 
   0  24   4      458.04      417.23     71.74 o 
   1  24   4      421.60      369.68     69.05 o 
   2  24   4      308.68      300.01     65.17 o 
   3  24   4      345.44      249.86     86.76 o 
   4  24   4      263.46      218.57     78.70 o 
   5  24   4      342.97      293.55     64.52 o 
  -4  25   4       52.44      103.21     50.40 o 
  -3  25   4      553.04      528.78     83.95 o 
  -2  25   4       75.32       67.87     45.76 o 
  -1  25   4      697.26      665.05     88.84 o 
   0  25   4      202.07      197.50     56.15 o 
   1  25   4      295.57      240.35     59.98 o 
   2  25   4      210.88      231.29     58.26 o 
   3  25   4      232.63      147.92     73.01 o 
   4  25   4      183.35       96.72     69.69 o 
  -3  26   4        0.17        0.00     39.35 o 
  -2  26   4       76.02       27.04     40.36 o 
  -1  26   4        0.10        0.00     33.35 o 
   0  26   4       32.77       61.45     45.09 o 
   1  26   4       30.28       61.48     46.42 o 
   2  26   4        9.65       20.03     39.08 o 
   3  26   4       39.61       90.56     69.69 o 
   0  27   4       40.30       38.29     43.41 o 
 -11   1   5        7.97        9.10     39.42 o 
 -10   1   5      600.89      620.07     63.02 o 
  -9   1   5      255.22      271.32     44.71 o 
  -8   1   5      141.78      150.25     28.95 o 
  -7   1   5      558.94      612.25     49.22 o 
  -6   1   5      640.56      618.54     50.80 o 
  -5   1   5     3877.88     4151.22    162.12 o 
  -4   1   5    10792.72    10694.81    158.97 o 
  -3   1   5      459.91      396.11     33.82 o 
  -2   1   5     5507.93     6117.00    110.49 o 
  -1   1   5     5334.93     4808.83     94.96 o 
   0   1   5     1534.74     1697.37     55.82 o 
   1   1   5     8263.63     7628.42    144.49 o 
   2   1   5     4181.44     4688.50     85.60 o 
   3   1   5     1413.55     1312.13     42.71 o 
   4   1   5      677.96      845.27     37.61 o 
   5   1   5     5690.08     5541.48     99.48 o 
   6   1   5      171.31      197.24     25.99 o 
   7   1   5     1368.71     1450.86     60.18 o 
   8   1   5      236.54      261.64     33.86 o 
   9   1   5      786.35      766.20     54.39 o 
  10   1   5        6.36        3.39     20.42 o 
  11   1   5      347.16      346.11     53.62 o 
 -11   2   5     1253.45     1369.69     89.00 o 
 -10   2   5      173.02      135.15     37.95 o 
  -9   2   5     1279.36     1375.81     66.02 o 
  -8   2   5        6.78        0.00     16.45 o 
  -7   2   5      730.88      769.54     75.53 o 
  -6   2   5     1263.07     1073.92     48.62 o 
  -5   2   5     9193.09     9690.49    159.49 o 
  -4   2   5     1131.44      846.79     50.06 o 
  -3   2   5     4471.38     4827.06    117.03 o 
  -2   2   5     2225.71     2078.09     65.50 o 
  -1   2   5    12071.51    12369.08    174.91 o 
   0   2   5     2809.15     2625.85     69.04 o 
   1   2   5     7757.71     8082.82    102.99 o 
   2   2   5     3964.62     4213.01     93.53 o 
   3   2   5     1905.22     1952.39     51.49 o 
   4   2   5      334.41      303.79     25.49 o 
   5   2   5     1293.58     1302.30     41.18 o 
   6   2   5     5373.14     5124.32    102.23 o 
   7   2   5      942.52      949.59     49.60 o 
   8   2   5     1004.75      947.84     53.24 o 
   9   2   5        6.48        0.00     16.37 o 
  10   2   5     1123.87     1064.77     98.88 o 
  11   2   5       67.58       61.27     32.39 o 
 -11   3   5       13.50       18.66     31.94 o 
 -10   3   5      761.45      779.47     68.50 o 
  -9   3   5       20.41       14.83     20.69 o 
  -8   3   5     1525.96     1528.49     65.15 o 
  -7   3   5      764.19      501.17    166.83 o 
  -6   3   5      609.76      533.64     37.75 o 
  -5   3   5      576.13      763.76     40.85 o 
  -4   3   5     7456.38     7126.82    144.73 o 
  -3   3   5      193.58      212.26     26.91 o 
  -2   3   5     4681.11     4333.38     94.07 o 
  -1   3   5     3748.70     4119.10     88.77 o 
   0   3   5     1595.85     1611.99     67.30 o 
   1   3   5     4317.08     4379.96     63.67 o 
   2   3   5     2987.03     2933.14     56.91 o 
   3   3   5      812.03      793.78     39.18 o 
   4   3   5     2340.55     2207.90     59.21 o 
   5   3   5     4584.13     4912.18     78.36 o 
   6   3   5      349.97      320.22     30.85 o 
   7   3   5      474.85      591.07     42.35 o 
   8   3   5      268.31      215.53     31.75 o 
   9   3   5      736.66      707.72     52.39 o 
  10   3   5       29.80        7.98     24.97 o 
  11   3   5      314.56      267.05     50.80 o 
 -11   4   5        6.66        0.00     52.15 o 
 -10   4   5        2.55        7.66     27.42 o 
  -9   4   5       20.26       10.81     20.10 o 
  -8   4   5       93.02       81.34     24.10 o 
  -7   4   5       55.84       62.46     20.42 o 
  -6   4   5        1.18       16.27     13.42 o 
  -5   4   5      159.40      182.86     23.07 o 
  -4   4   5       13.98      123.80     23.78 o 
  -3   4   5      279.00      314.64     32.37 o 
  -2   4   5       38.46       34.80     17.20 o 
  -1   4   5      321.23      350.39     30.14 o 
   0   4   5        4.44        6.18      8.98 o 
   1   4   5      427.11      575.94     23.78 o 
   2   4   5       10.38       35.13     10.00 o 
   3   4   5       20.81        2.36      7.78 o 
   4   4   5      320.96      273.37     24.60 o 
   5   4   5        9.34        0.00      8.01 o 
   6   4   5      331.86      222.27     40.33 o 
   7   4   5       72.84       42.77     15.85 o 
   8   4   5        7.14        4.30     14.45 o 
   9   4   5       91.13       90.11     29.79 o 
  10   4   5        3.63       18.08     24.93 o 
  11   4   5       22.15       20.55     28.37 o 
 -11   5   5        0.13       18.49     58.32 o 
 -10   5   5      993.79     1011.76    140.81 o 
  -9   5   5       51.76       37.19     23.85 o 
  -8   5   5     1012.34      740.65    275.76 o 
  -7   5   5      363.55      316.95     33.83 o 
  -6   5   5      863.85      981.47     46.93 o 
  -5   5   5      276.18      194.99     24.06 o 
  -4   5   5     1923.10     1860.03     53.92 o 
  -3   5   5     2497.18     2273.31     72.75 o 
  -2   5   5     1045.88      762.08     51.78 o 
  -1   5   5      237.83      300.33     29.09 o 
   0   5   5      679.06      619.78     40.48 o 
   1   5   5        7.72        5.12      6.58 o 
   2   5   5     2214.90     2044.48     47.37 o 
   3   5   5      833.24      884.17     94.32 o 
   4   5   5      572.39      327.49     66.19 o 
   5   5   5     1271.72     1169.15     61.64 o 
   6   5   5      645.85      660.21     40.47 o 
   7   5   5      920.18      872.81     47.90 o 
   8   5   5      420.18      449.13     49.76 o 
   9   5   5      340.50      410.35     52.58 o 
  10   5   5       16.58       11.33     23.95 o 
  11   5   5      232.76      225.96     49.11 o 
 -11   6   5     1248.55     1370.19    166.89 o 
 -10   6   5        9.61       22.76     53.10 o 
  -9   6   5     2063.49     1915.77    120.44 o 
  -8   6   5      188.29      185.85     37.03 o 
  -7   6   5      892.25      801.43     47.76 o 
  -6   6   5      727.32      816.75     43.60 o 
  -5   6   5     5263.29     5021.16    135.29 o 
  -4   6   5     3048.11     3601.43     74.19 o 
  -3   6   5     2839.83     2882.94     59.10 o 
  -2   6   5     4828.83     5279.44    106.42 o 
  -1   6   5     1212.15     1177.15     50.34 o 
   0   6   5     9044.61     8760.87    129.44 o 
   1   6   5      439.50      490.63     32.90 o 
   2   6   5     8566.71     8272.88    105.56 o 
   3   6   5     1289.74     1274.39     99.10 o 
   4   6   5     6842.92     6701.42     98.41 o 
   5   6   5     1404.02     1381.02     44.60 o 
   6   6   5     4071.13     4186.09     93.24 o 
   7   6   5      495.55      446.77     46.36 o 
   8   6   5     2535.80     2631.36    102.03 o 
   9   6   5      151.30      116.10     33.51 o 
  10   6   5      964.54      991.28     77.38 o 
  11   6   5       54.52       26.06     31.09 o 
 -11   7   5        7.90       62.11     63.53 o 
 -10   7   5      849.01      871.90    137.49 o 
  -9   7   5       83.76      104.07     43.00 o 
  -8   7   5     1827.88     1978.00     88.19 o 
  -7   7   5      662.00      666.91     54.81 o 
  -6   7   5       26.18       37.02     19.34 o 
  -5   7   5     1019.44      865.02     51.42 o 
  -4   7   5     2453.51     2744.37     84.52 o 
  -3   7   5     1932.61     1706.64     64.90 o 
  -2   7   5     1795.39     1961.52     66.68 o 
  -1   7   5     3678.72     3278.51     82.71 o 
   0   7   5      546.87      540.73     34.95 o 
   1   7   5     1644.65     1371.00     52.62 o 
   2   7   5     1681.89     1389.15    164.05 o 
   3   7   5     1359.96     1094.52     34.90 o 
   4   7   5      626.00      578.39     27.73 o 
   5   7   5     1987.78     1745.57     50.30 o 
   6   7   5      161.23      171.50     25.13 o 
   7   7   5     2388.66     2325.79     91.64 o 
   8   7   5      477.80      464.28     51.54 o 
   9   7   5      997.68      936.51     70.86 o 
  10   7   5       14.06       19.24     26.75 o 
  11   7   5      381.64      322.43     66.72 o 
 -10   8   5        2.48        0.00     51.68 o 
  -9   8   5       11.99        0.00     29.82 o 
  -8   8   5      119.79       89.40     39.03 o 
  -7   8   5        5.85        0.00     15.81 o 
  -6   8   5      307.41      313.23     38.75 o 
  -5   8   5      146.21      161.26     28.59 o 
  -4   8   5        9.03       40.58     17.71 o 
  -3   8   5     1431.43     1332.50     58.68 o 
  -2   8   5      166.46      183.67     26.56 o 
  -1   8   5      521.84      552.39     37.58 o 
   0   8   5      375.96      320.90     30.21 o 
   1   8   5      616.73      566.97     36.55 o 
   2   8   5      182.42      149.33     27.61 o 
   3   8   5       47.68       73.29     15.17 o 
   4   8   5       14.99       27.80     12.64 o 
   5   8   5      193.76      244.74     23.42 o 
   6   8   5      100.04       81.48     20.53 o 
   7   8   5        0.16       19.19     19.38 o 
   8   8   5        2.56        0.56     19.94 o 
   9   8   5        2.53       16.73     24.17 o 
  10   8   5       17.25       39.42     28.10 o 
 -10   9   5      472.89      381.40     70.81 o 
  -9   9   5        6.29        3.08     30.61 o 
  -8   9   5      332.56      268.63     55.97 o 
  -7   9   5        1.39        0.00     15.48 o 
  -6   9   5      743.42      498.68    144.96 o 
  -5   9   5        8.64        0.00     12.52 o 
  -4   9   5     1758.85     1841.28     71.56 o 
  -3   9   5     2507.22     2359.39     77.37 o 
  -2   9   5      239.64      349.00     33.97 o 
  -1   9   5      653.21      562.72     38.37 o 
   0   9   5      328.64      378.34     32.52 o 
   1   9   5     1685.05     1532.06     57.13 o 
   2   9   5      688.34      636.76    231.23 o 
   3   9   5     3711.56     3533.32     73.48 o 
   4   9   5      144.39      197.75     26.42 o 
   5   9   5     1291.80     1396.37     60.99 o 
   6   9   5      104.34      105.33     22.28 o 
   7   9   5     1187.16     1299.40     71.69 o 
   8   9   5       12.44       21.25     22.05 o 
   9   9   5      371.53      391.29     53.08 o 
  10   9   5        0.04        0.00     24.61 o 
 -10  10   5       34.31       24.28     38.27 o 
  -9  10   5      755.97      827.16     88.31 o 
  -8  10   5      520.24      513.55     69.54 o 
  -7  10   5      781.94      731.62     75.60 o 
  -6  10   5      269.82      334.96     40.88 o 
  -5  10   5     3371.68     3354.25     99.65 o 
  -4  10   5     2686.82     1762.28    889.98 o 
  -3  10   5     6377.52     5995.07    199.83 o 
  -2  10   5     2653.40     2551.55     85.68 o 
  -1  10   5     5494.48     5327.58    109.40 o 
   0  10   5     2182.95     1858.97     64.33 o 
   1  10   5     5036.53     4681.15     98.84 o 
   2  10   5     3192.74     2288.89    812.74 o 
   3  10   5     2520.85     2443.75     62.92 o 
   4  10   5     7472.01     7615.57    176.74 o 
   5  10   5     1138.65     1082.29     72.03 o 
   6  10   5     1991.03     1991.03     68.81 o 
   7  10   5      140.06      115.64     29.52 o 
   8  10   5     1554.04     1570.18     83.16 o 
   9  10   5       52.93       28.97     25.45 o 
  10  10   5      518.81      554.14     64.19 o 
 -10  11   5      367.97      409.89     85.34 o 
  -9  11   5       26.82       41.13     34.41 o 
  -8  11   5      940.77     1039.32     88.02 o 
  -7  11   5      491.58      533.22    104.07 o 
  -6  11   5      461.53      552.60     65.88 o 
  -5  11   5      492.73      509.56     44.48 o 
  -4  11   5     4102.38     3970.90    105.23 o 
  -3  11   5     2285.44     1184.17    806.43 o 
  -2  11   5     4237.34     4275.83    102.86 o 
  -1  11   5      500.68      442.21     37.33 o 
   0  11   5     1139.99     1093.90     51.34 o 
   1  11   5      847.43      925.77     41.71 o 
   2  11   5     2406.54     2503.48     85.97 o 
   3  11   5     3591.77     3761.98     78.60 o 
   4  11   5     1004.20     1153.92     77.04 o 
   5  11   5      428.91      429.02     52.90 o 
   6  11   5      145.54      199.43     46.45 o 
   7  11   5     1336.83     1269.36     92.89 o 
   8  11   5       69.15       45.04     31.18 o 
   9  11   5      206.78      187.08     52.22 o 
  10  11   5       12.33       44.30     39.12 o 
 -10  12   5       12.53       32.95     41.91 o 
  -9  12   5       38.01       51.80     39.42 o 
  -8  12   5       16.03       15.49     40.06 o 
  -7  12   5       32.37       26.67     28.81 o 
  -6  12   5       18.67       36.41     26.07 o 
  -5  12   5      287.02      339.58     54.60 o 
  -4  12   5       34.07       19.33     17.07 o 
  -3  12   5       15.32       17.59     15.81 o 
  -2  12   5       23.75       47.72     18.92 o 
  -1  12   5       61.98       74.95     20.09 o 
   0  12   5      195.23      159.64     22.98 o 
   1  12   5      238.80      259.91     26.67 o 
   2  12   5       38.00       35.91     13.85 o 
   3  12   5      202.86      200.13     30.50 o 
   4  12   5        1.39        0.00     28.21 o 
   5  12   5        3.92        6.82     22.79 o 
   6  12   5       83.90       48.69     23.32 o 
   7  12   5       58.00       59.91     32.65 o 
   8  12   5       68.41       23.50     31.32 o 
   9  12   5        0.56       19.86     31.86 o 
  10  12   5        6.28       17.98     34.19 o 
 -10  13   5      147.80      133.56     52.10 o 
  -9  13   5       30.21       28.56     36.45 o 
  -8  13   5      249.30      240.43     54.45 o 
  -7  13   5       87.72      110.72     39.16 o 
  -6  13   5      288.61      278.06     53.71 o 
  -5  13   5        7.89       19.52     24.47 o 
  -4  13   5     1638.02     1549.18     69.31 o 
  -3  13   5      244.69      196.24     41.92 o 
  -2  13   5     1675.22     1814.26     70.37 o 
  -1  13   5      355.15      379.63     32.60 o 
   0  13   5     1520.73     1604.79     56.45 o 
   1  13   5     1002.73     1115.30     46.87 o 
   2  13   5      917.57      951.20     43.04 o 
   3  13   5      467.23      541.72     44.60 o 
   4  13   5     1313.62     1352.34     83.71 o 
   5  13   5      305.74      295.23     49.11 o 
   6  13   5       77.12       65.17     31.85 o 
   7  13   5      179.81      181.95     47.22 o 
   8  13   5      139.93      104.83     40.88 o 
   9  13   5      436.87      440.84     73.04 o 
  -9  14   5      802.69      830.81     93.18 o 
  -8  14   5       77.46       94.97     42.06 o 
  -7  14   5      993.49     1102.60     92.51 o 
  -6  14   5      252.09      240.03     51.50 o 
  -5  14   5     1195.50     1307.65    135.36 o 
  -4  14   5      175.16      165.46     41.84 o 
  -3  14   5     4000.42     4319.20    146.09 o 
  -2  14   5      902.70      891.96     46.53 o 
  -1  14   5     1929.75     2051.66     65.73 o 
   0  14   5     1322.75     1245.16     51.62 o 
   1  14   5     1843.10     1868.27     61.17 o 
   2  14   5      513.17      537.27     46.05 o 
   3  14   5     1685.52     1820.25     74.58 o 
   4  14   5      954.20      976.52     73.54 o 
   5  14   5      384.40      413.48     57.09 o 
   6  14   5      749.67      817.34     73.92 o 
   7  14   5       89.43       91.79     35.69 o 
   8  14   5      877.28      759.73     86.13 o 
   9  14   5       46.77       39.23     37.35 o 
  -9  15   5        9.00        0.00     36.04 o 
  -8  15   5      693.76      757.62     86.97 o 
  -7  15   5      130.96      113.53     44.42 o 
  -6  15   5      201.41      148.04     43.92 o 
  -5  15   5      405.07      415.27     60.85 o 
  -4  15   5     1291.96     1357.56     73.12 o 
  -3  15   5      410.55      440.03     47.45 o 
  -2  15   5     2278.36     2222.83     73.36 o 
  -1  15   5     1228.71     1302.70     54.38 o 
   0  15   5      548.78      508.32     37.46 o 
   1  15   5     1391.58     1463.55     68.73 o 
   2  15   5      702.30      805.58     52.44 o 
   3  15   5     1587.74     1435.87     68.91 o 
   4  15   5      365.80      369.64     54.26 o 
   5  15   5     1113.68     1030.05     80.50 o 
   6  15   5      284.24      212.80     50.05 o 
   7  15   5     1372.57     1301.33    112.13 o 
   8  15   5      114.89       73.82     39.03 o 
   9  15   5      262.88      206.07     56.64 o 
  -9  16   5       39.73       58.48     43.34 o 
  -8  16   5       18.43       10.63     32.51 o 
  -7  16   5        0.36       25.01     25.19 o 
  -6  16   5      142.23      165.67     38.43 o 
  -5  16   5        1.28        6.22     20.48 o 
  -4  16   5        9.73        7.69     18.98 o 
  -3  16   5        1.22        0.00     17.24 o 
  -2  16   5       76.65      103.86     22.86 o 
  -1  16   5      280.16      266.06     31.03 o 
   0  16   5      210.09      199.69     34.12 o 
   1  16   5       22.42       11.30     18.50 o 
   2  16   5      600.83      683.78     52.52 o 
   3  16   5       51.35       47.25     20.27 o 
   4  16   5      177.26      195.35     45.31 o 
   5  16   5       83.04       53.10     30.78 o 
   6  16   5      621.66      647.23     72.63 o 
   7  16   5       64.72       90.08     36.54 o 
   8  16   5       70.37       95.95     41.62 o 
   9  16   5        7.35       16.80     35.08 o 
  -8  17   5      205.63      191.86     54.20 o 
  -7  17   5       25.75       29.06     27.22 o 
  -6  17   5      350.28      305.45     48.52 o 
  -5  17   5      195.77      183.22     38.44 o 
  -4  17   5      449.46      459.41     51.81 o 
  -3  17   5      983.41     1013.85     65.31 o 
  -2  17   5      327.41      323.82     42.84 o 
  -1  17   5      500.51      535.75     40.48 o 
   0  17   5      284.48      267.30     38.56 o 
   1  17   5      292.70      307.43     39.81 o 
   2  17   5      101.03      110.71     29.09 o 
   3  17   5      348.81      220.23    156.62 o 
   4  17   5      318.78      330.82     55.96 o 
   5  17   5      597.17      624.86     71.90 o 
   6  17   5       66.10      120.03     41.23 o 
   7  17   5      156.29      132.02     45.40 o 
   8  17   5       62.38       82.07     52.63 o 
  -8  18   5        8.22       23.18     36.52 o 
  -7  18   5      463.12      440.45     59.42 o 
  -6  18   5      115.77      124.92     37.02 o 
  -5  18   5      404.99      453.57     54.81 o 
  -4  18   5      209.48      227.70     41.64 o 
  -3  18   5     1092.89     1056.09     67.51 o 
  -2  18   5     1241.41     1189.81     69.04 o 
  -1  18   5      377.27      287.12     55.21 o 
   0  18   5     1030.47     1165.62     66.00 o 
   1  18   5      152.26      131.12     30.09 o 
   2  18   5      539.72      607.10     53.64 o 
   3  18   5      399.14      381.30     46.70 o 
   4  18   5      976.08     1068.92     84.95 o 
   5  18   5      338.17      344.01     60.61 o 
   6  18   5     1178.28     1142.30     90.37 o 
   7  18   5      143.38      142.92     47.44 o 
   8  18   5      477.88      613.83     86.09 o 
  -7  19   5       19.49        0.00     26.92 o 
  -6  19   5      304.46      381.12     55.30 o 
  -5  19   5      463.65      485.75     57.71 o 
  -4  19   5      849.32      955.98     70.85 o 
  -3  19   5        4.96       21.13     24.74 o 
  -2  19   5      893.56      989.52     84.81 o 
  -1  19   5      851.59      731.30     78.78 o 
   0  19   5      222.13      268.89     39.81 o 
   1  19   5      580.04      668.23     55.65 o 
   2  19   5      440.96      408.39     47.93 o 
   3  19   5       57.52       77.02     28.18 o 
   4  19   5      278.80      233.89     52.12 o 
   5  19   5      772.74      869.83     85.44 o 
   6  19   5      232.07      190.86     50.44 o 
   7  19   5      586.72      606.04     81.93 o 
  -7  20   5        0.08        0.00     32.32 o 
  -6  20   5      297.67      250.22     48.89 o 
  -5  20   5      144.57      135.65     36.75 o 
  -4  20   5        1.41        4.58     23.47 o 
  -3  20   5      204.24      195.37     52.04 o 
  -2  20   5       12.97        3.52     29.56 o 
  -1  20   5       82.52      126.66     43.25 o 
   0  20   5       19.47        0.00     29.02 o 
   1  20   5       35.81       36.17     22.68 o 
   2  20   5        0.21        0.00     20.16 o 
   3  20   5       65.32       31.28     29.00 o 
   4  20   5      150.26      126.59     40.50 o 
   5  20   5      174.64      161.26     47.59 o 
   6  20   5       97.52       70.77     40.61 o 
   7  20   5       73.05       67.71     40.65 o 
  -6  21   5      237.43      249.58     49.92 o 
  -5  21   5        9.93       14.04     27.91 o 
  -4  21   5      158.54      138.02     39.19 o 
  -3  21   5       15.56       26.43     35.56 o 
  -2  21   5      160.38      132.37     57.13 o 
  -1  21   5       13.10       16.55     30.33 o 
   0  21   5      114.86      102.58     42.14 o 
   1  21   5      126.14       96.50     38.71 o 
   2  21   5       45.44       30.23     26.09 o 
   3  21   5      319.97      309.83     56.65 o 
   4  21   5        5.56        0.00     27.53 o 
   5  21   5       84.34       84.41     42.74 o 
   6  21   5        4.48        0.00     32.81 o 
  -6  22   5      234.37      207.49     48.77 o 
  -5  22   5      787.92      752.93     72.58 o 
  -4  22   5      174.20      161.91     51.63 o 
  -3  22   5      865.60      877.38     94.16 o 
  -2  22   5      377.01      408.30     70.96 o 
  -1  22   5      665.08      697.00     84.43 o 
   0  22   5      912.76      857.40     89.32 o 
   1  22   5      454.65      479.59     72.07 o 
   2  22   5      768.11      756.86     83.40 o 
   3  22   5      270.86      219.30     52.51 o 
   4  22   5      507.70      475.68     71.57 o 
   5  22   5      206.95      153.72     50.28 o 
   6  22   5      528.72      514.50     78.33 o 
  -5  23   5      326.27      349.05     71.55 o 
  -4  23   5      354.21      393.77     74.50 o 
  -3  23   5      130.20      216.92     57.65 o 
  -2  23   5      676.99      666.07     85.66 o 
  -1  23   5      685.64      734.13    112.13 o 
   0  23   5      277.50      293.28     61.70 o 
   1  23   5      609.90      592.48     80.41 o 
   2  23   5      225.47      206.02     54.53 o 
   3  23   5      188.27      302.96     89.13 o 
   4  23   5      105.34      120.51     46.21 o 
   5  23   5      395.95      428.51     72.81 o 
  -4  24   5       56.66       41.49     41.91 o 
  -3  24   5       32.67       51.63     41.08 o 
  -2  24   5       30.10       16.17     36.09 o 
  -1  24   5       63.08       15.26     37.44 o 
   0  24   5      152.45      107.09     48.30 o 
   1  24   5        2.79        0.00     34.55 o 
   2  24   5       21.42       32.41     36.36 o 
   3  24   5        1.85       35.08     51.68 o 
   4  24   5        5.11       14.80     33.94 o 
  -3  25   5       59.62       41.02     41.99 o 
  -2  25   5       76.06       49.95     43.41 o 
  -1  25   5       49.51       37.46     42.56 o 
   0  25   5       73.64       75.27     55.00 o 
   1  25   5       27.54       46.78     43.20 o 
   2  25   5       70.28       82.83     46.54 o 
   3  25   5      130.39       76.81     68.27 o 
  -1  26   5      333.97      310.73     69.58 o 
   0  26   5      161.57      171.55     56.10 o 
   1  26   5      191.39      160.27     55.76 o 
 -11   0   6       28.31        8.06     58.32 o 
 -10   0   6      691.91      701.69    120.43 o 
  -9   0   6      498.28      377.87     92.45 o 
  -8   0   6      164.79      134.65     58.79 o 
  -7   0   6     1376.60     1249.77    124.69 o 
  -6   0   6     5171.37     4871.53    221.41 o 
  -5   0   6     1060.10     1266.94     77.74 o 
  -4   0   6     2713.19     2698.52    106.07 o 
  -3   0   6     2342.85     2579.58     99.56 o 
  -2   0   6     2575.20     2658.83    138.44 o 
  -1   0   6     6352.68     6258.31    205.29 o 
   0   0   6     1786.23     1924.43    115.21 o 
   1   0   6    14580.71    13831.81    302.01 o 
   2   0   6     4470.58     4776.53    116.39 o 
   3   0   6     4359.66     3819.96    106.82 o 
   4   0   6      603.33      531.90     47.13 o 
   5   0   6     1871.98     1941.71    122.56 o 
   6   0   6       20.60       26.41     22.06 o 
   7   0   6     3129.94     3145.59    126.64 o 
   8   0   6      402.77      489.65     63.03 o 
   9   0   6     1083.13     1078.77     87.63 o 
  10   0   6        0.32        0.00     29.67 o 
 -11   1   6      228.24      203.49     62.18 o 
 -10   1   6       64.30       47.39     40.28 o 
  -9   1   6      654.75      660.63     79.11 o 
  -8   1   6      230.06      257.00     52.97 o 
  -7   1   6      416.85      529.82     51.80 o 
  -6   1   6      483.22      481.18     47.31 o 
  -5   1   6     2401.88     2647.04     90.33 o 
  -4   1   6     2723.03     2327.52     80.72 o 
  -3   1   6      644.82      640.18     43.15 o 
  -2   1   6     1805.47     1630.05     63.49 o 
  -1   1   6      719.84      716.70     42.20 o 
   0   1   6     8271.15     8584.75    168.62 o 
   1   1   6     1641.22     1637.45     75.60 o 
   2   1   6     1152.44     1191.71     48.06 o 
   3   1   6      256.81      205.97     21.51 o 
   4   1   6     3056.99     3155.24     73.78 o 
   5   1   6       65.58       96.62     19.21 o 
   6   1   6     2761.79     2705.07     78.33 o 
   7   1   6      113.47       81.52     22.50 o 
   8   1   6      746.08      801.51     53.00 o 
   9   1   6        3.33        7.18     20.05 o 
  10   1   6      259.68      256.24     39.92 o 
 -10   2   6       17.49       14.07     36.36 o 
  -9   2   6        3.64        1.64     25.22 o 
  -8   2   6        5.81        0.00     21.22 o 
  -7   2   6      480.76      342.31     44.36 o 
  -6   2   6      336.42      413.35     45.02 o 
  -5   2   6      146.98      104.34     25.72 o 
  -4   2   6       18.24       20.90     14.15 o 
  -3   2   6      198.70      132.91     24.01 o 
  -2   2   6      515.15      548.83     38.64 o 
  -1   2   6        3.17        4.42     11.72 o 
   0   2   6       88.08       75.36     19.37 o 
   1   2   6       80.56      157.48     22.74 o 
   2   2   6      103.76      103.55     17.88 o 
   3   2   6       31.98       23.88     10.88 o 
   4   2   6       31.05       19.09     11.77 o 
   5   2   6      748.12      711.86     39.79 o 
   6   2   6      568.55      587.54     40.06 o 
   7   2   6       77.39       56.06     20.39 o 
   8   2   6       72.23       84.58     25.05 o 
   9   2   6        0.03        0.00     18.43 o 
  10   2   6       12.39       15.16     24.89 o 
 -10   3   6       30.91       37.85     40.04 o 
  -9   3   6      564.99      612.70     60.59 o 
  -8   3   6      283.48      249.83     42.55 o 
  -7   3   6      837.50      701.09     57.58 o 
  -6   3   6       67.91       99.32     27.69 o 
  -5   3   6     2187.60     2143.30     81.86 o 
  -4   3   6     1853.77     1947.33    117.71 o 
  -3   3   6      473.84      491.59     40.83 o 
  -2   3   6       53.51       37.58     14.93 o 
  -1   3   6     1426.25     1659.18     62.77 o 
   0   3   6     3771.49     3564.88    109.12 o 
   1   3   6     3212.71     3491.57     62.23 o 
   2   3   6     1370.74      811.09    254.88 o 
   3   3   6     1356.30     1243.69     51.04 o 
   4   3   6      952.08      925.89     41.14 o 
   5   3   6       58.83       31.56     14.13 o 
   6   3   6       43.58       63.17     18.51 o 
   7   3   6      456.21      421.45     39.20 o 
   8   3   6     1775.06     1774.00    102.99 o 
   9   3   6        0.50        7.85     22.04 o 
  10   3   6      487.19      442.24     57.49 o 
 -10   4   6     1307.58     1332.02     84.57 o 
  -9   4   6      281.86      312.88     49.89 o 
  -8   4   6     1372.18     1387.07     77.56 o 
  -7   4   6      567.33      713.13     58.40 o 
  -6   4   6     2967.18     2997.41    110.95 o 
  -5   4   6     1653.11     1654.02     73.05 o 
  -4   4   6     1291.24     1333.79     62.81 o 
  -3   4   6     4905.08     4478.34    108.27 o 
  -2   4   6     3930.81     3538.12     93.16 o 
  -1   4   6     2814.02     2282.85     73.78 o 
   0   4   6     6798.15     6945.63    123.99 o 
   1   4   6     7795.92     7657.59     86.99 o 
   2   4   6     1475.61     1181.80    329.76 o 
   3   4   6     5978.72     5844.35     90.07 o 
   4   4   6      335.29      374.48     29.29 o 
   5   4   6     1819.04     1796.34     51.68 o 
   6   4   6     1216.76     1241.94     54.58 o 
   7   4   6     4688.58     4663.32    108.36 o 
   8   4   6      330.71      349.14     38.75 o 
   9   4   6     2068.01     1927.71     94.32 o 
  10   4   6       46.42       26.22     27.73 o 
 -10   5   6       83.52       70.95     35.19 o 
  -9   5   6      900.28      973.50     72.23 o 
  -8   5   6      137.51      111.03     38.20 o 
  -7   5   6     1340.53     1404.26     75.33 o 
  -6   5   6      989.98      976.43     61.71 o 
  -5   5   6      625.58      562.81     48.07 o 
  -4   5   6     1149.52     1115.80     58.13 o 
  -3   5   6     2091.13     2021.91     74.27 o 
  -2   5   6      198.48      157.54     32.77 o 
  -1   5   6     2214.65     2390.69     75.56 o 
   0   5   6     3780.15     3692.47     91.60 o 
   1   5   6     2043.94     2241.99     70.99 o 
   2   5   6     1765.59     1511.10    348.29 o 
   3   5   6      431.72      461.09     28.40 o 
   4   5   6      749.04      832.50     39.66 o 
   5   5   6      325.08      319.91     25.74 o 
   6   5   6     2959.64     2374.18    552.03 o 
   7   5   6      179.61       88.89     50.85 o 
   8   5   6     1269.77     1172.11     71.95 o 
   9   5   6      215.62      207.91     41.83 o 
  10   5   6      336.51      264.00     49.42 o 
 -10   6   6       18.23       34.63     38.55 o 
  -9   6   6       47.51       45.87     30.85 o 
  -8   6   6      118.65      121.51     34.75 o 
  -7   6   6        1.08        0.00     19.58 o 
  -6   6   6       35.21       19.17     20.02 o 
  -5   6   6      274.36      339.20     39.85 o 
  -4   6   6        8.54        5.48     13.11 o 
  -3   6   6        1.40       16.40     14.43 o 
  -2   6   6        6.72       32.57     16.16 o 
  -1   6   6      351.32      472.54     38.71 o 
   0   6   6       81.73       83.37     20.34 o 
   1   6   6      458.33      592.95     38.77 o 
   2   6   6      208.19      104.29     68.39 o 
   3   6   6        8.02        6.36      9.89 o 
   4   6   6       64.92       53.49     32.26 o 
   5   6   6       12.00       25.11     11.47 o 
   6   6   6      301.51      296.84     31.98 o 
   7   6   6       99.14       71.91     25.37 o 
   8   6   6       11.05       18.82     23.27 o 
   9   6   6        9.26        0.00     22.26 o 
  10   6   6        0.92        0.00     23.50 o 
 -10   7   6       18.51       38.69     39.35 o 
  -9   7   6      288.49      279.61     60.68 o 
  -8   7   6      240.52      302.25     46.83 o 
  -7   7   6      346.35      279.11     42.06 o 
  -6   7   6       21.25       45.67     21.99 o 
  -5   7   6      625.74      622.25     49.55 o 
  -4   7   6     1166.56     1175.76     60.88 o 
  -3   7   6     1066.48     1046.41     55.79 o 
  -2   7   6     1659.72     1486.33     63.18 o 
  -1   7   6     1452.89     1359.78     59.08 o 
   0   7   6     3723.32     3632.49    106.12 o 
   1   7   6      891.60      818.00     74.61 o 
   2   7   6     1162.96      680.17    468.50 o 
   3   7   6      644.14      407.45    265.25 o 
   4   7   6     2493.01     2608.87     66.60 o 
   5   7   6      128.21      102.17     17.61 o 
   6   7   6     1256.96     1353.31     68.40 o 
   7   7   6      747.48      716.62     57.81 o 
   8   7   6     1548.33     1605.09     84.21 o 
   9   7   6       12.39        0.00     24.00 o 
  10   7   6      210.34      185.63     43.47 o 
 -10   8   6      748.70      724.06     88.77 o 
  -9   8   6      205.70      214.63     55.82 o 
  -8   8   6     1474.14     1507.16     83.01 o 
  -7   8   6      275.21      245.48     41.34 o 
  -6   8   6     1117.35     1149.77     66.62 o 
  -5   8   6      181.67      167.67     31.35 o 
  -4   8   6     1758.65     1711.80     73.20 o 
  -3   8   6     2231.42     2398.88     82.89 o 
  -2   8   6     1225.71     1178.67     81.69 o 
  -1   8   6     2125.52     2279.66     76.27 o 
   0   8   6     1679.42     1605.58     63.38 o 
   1   8   6     1969.73     2047.88     96.15 o 
   2   8   6      524.55      268.60    169.58 o 
   3   8   6     1924.33     2320.11     73.17 o 
   4   8   6      599.58      516.72     40.74 o 
   5   8   6      408.12      520.73     32.30 o 
   6   8   6        8.56       13.14     17.93 o 
   7   8   6     3531.88     3446.05    116.62 o 
   8   8   6      231.02      247.82     42.55 o 
   9   8   6     1337.05     1273.14     81.43 o 
  10   8   6        1.89        0.00     24.45 o 
 -10   9   6       82.13      122.38     50.54 o 
  -9   9   6      337.28      262.99     61.18 o 
  -8   9   6      149.93      201.10     54.26 o 
  -7   9   6     1623.51     1609.10     81.81 o 
  -6   9   6      715.25      790.95     60.29 o 
  -5   9   6       17.24       50.86     20.86 o 
  -4   9   6      536.95      665.63     49.98 o 
  -3   9   6     4244.65     4527.98    113.32 o 
  -2   9   6      612.79      649.29     45.12 o 
  -1   9   6      100.44      117.68     24.17 o 
   0   9   6     4010.90     4137.18    101.00 o 
   1   9   6       66.76       59.21     18.91 o 
   2   9   6     2789.91     2438.98     94.98 o 
   3   9   6     2031.27     2061.35     61.35 o 
   4   9   6      210.87      146.31     25.76 o 
   5   9   6      137.67      108.68     34.17 o 
   6   9   6     1263.86     1083.25    117.82 o 
   7   9   6        2.20        3.61     20.35 o 
   8   9   6     1137.62     1096.88     71.52 o 
   9   9   6       13.83        3.65     24.22 o 
  10   9   6      437.24      441.84     60.87 o 
 -10  10   6        1.69        4.55     35.42 o 
  -9  10   6       46.82       14.85     36.37 o 
  -8  10   6       15.02       34.82     39.35 o 
  -7  10   6      112.04       88.50     37.87 o 
  -6  10   6        8.62        2.34     18.51 o 
  -5  10   6       75.41       51.87     21.01 o 
  -4  10   6      104.89       98.19     25.69 o 
  -3  10   6      225.65      197.44     31.24 o 
  -2  10   6       10.49        6.23     13.94 o 
  -1  10   6        7.09       22.57     14.60 o 
   0  10   6        3.59       11.36     13.66 o 
   1  10   6        2.30        1.12     12.03 o 
   2  10   6       43.03       18.20     13.98 o 
   3  10   6       21.58       12.90     16.29 o 
   4  10   6      963.18      941.55     68.00 o 
   5  10   6      141.79      124.99     35.65 o 
   6  10   6        4.79        4.64     23.77 o 
   7  10   6       50.63       29.89     29.36 o 
   8  10   6      129.69      151.28     48.52 o 
   9  10   6        8.25        0.00     29.01 o 
  10  10   6       21.37       11.77     38.54 o 
  -9  11   6      310.57      325.89     65.79 o 
  -8  11   6       65.90       65.19     37.21 o 
  -7  11   6      550.74      550.43     72.12 o 
  -6  11   6      174.86      106.45     38.68 o 
  -5  11   6     1339.08      779.19    413.09 o 
  -4  11   6      542.19      509.96     46.93 o 
  -3  11   6     1547.10     1726.99     73.24 o 
  -2  11   6      461.37      581.75     45.86 o 
  -1  11   6      955.36     1056.75     55.76 o 
   0  11   6     1056.48     1161.33     57.09 o 
   1  11   6      267.14      259.51     32.33 o 
   2  11   6     1860.99     1937.29     61.82 o 
   3  11   6      628.21      674.72     38.25 o 
   4  11   6      937.23      942.14     70.16 o 
   5  11   6      111.13      184.60     41.84 o 
   6  11   6      473.68      471.90     64.30 o 
   7  11   6       43.43       42.63     32.40 o 
   8  11   6      390.53      333.73     86.76 o 
   9  11   6        3.54        0.00     30.00 o 
  -9  12   6      247.65      251.63     60.21 o 
  -8  12   6      870.97      859.08     90.40 o 
  -7  12   6      319.96      409.27     67.54 o 
  -6  12   6      843.17      795.34     81.10 o 
  -5  12   6      436.54      406.97     44.75 o 
  -4  12   6     2982.49     2035.47   1080.26 o 
  -3  12   6     1225.35     1200.94     62.66 o 
  -2  12   6     2985.48     3086.41     95.31 o 
  -1  12   6     3115.67     3242.37     95.50 o 
   0  12   6     1313.81     1389.55     63.27 o 
   1  12   6     4420.73     4272.32     93.26 o 
   2  12   6     1470.53     1577.80     57.25 o 
   3  12   6     2760.69     2407.62     84.15 o 
   4  12   6     1835.12     1780.17     95.92 o 
   5  12   6      451.27      359.90     53.20 o 
   6  12   6        3.65        9.95     21.05 o 
   7  12   6     1456.85     1434.59    102.73 o 
   8  12   6       63.67       39.98     35.40 o 
   9  12   6      817.99      827.76     94.19 o 
  -9  13   6      432.95      447.13     77.05 o 
  -8  13   6      172.13      253.82     67.09 o 
  -7  13   6     1078.63     1112.57     92.34 o 
  -6  13   6      438.28      454.88     67.19 o 
  -5  13   6       72.78       83.73     34.45 o 
  -4  13   6      323.04      383.05     42.82 o 
  -3  13   6     3988.16     2666.70    767.77 o 
  -2  13   6     2460.85     2626.47     94.68 o 
  -1  13   6     1219.18     1085.18     58.56 o 
   0  13   6     4269.47     4295.94     96.21 o 
   1  13   6     1166.78     1094.44     50.04 o 
   2  13   6     1623.40     1815.31     76.11 o 
   3  13   6     1110.13      985.96     57.33 o 
   4  13   6      591.16      763.60     70.36 o 
   5  13   6       23.10       23.22     23.88 o 
   6  13   6     2335.85     2491.14    120.43 o 
   7  13   6       43.57       29.51     30.84 o 
   8  13   6      747.39      649.74     83.28 o 
   9  13   6       60.50       32.46     40.19 o 
  -9  14   6       10.85       15.89     38.59 o 
  -8  14   6       33.41       35.95     35.43 o 
  -7  14   6       33.01       37.75     33.88 o 
  -6  14   6       14.06       25.60     32.18 o 
  -5  14   6      206.47      171.19     45.08 o 
  -4  14   6      155.38      150.27     41.41 o 
  -3  14   6      160.03      129.13     38.33 o 
  -2  14   6      333.41      276.57     47.08 o 
  -1  14   6       94.49       44.19     18.94 o 
   0  14   6        0.25       12.57     14.77 o 
   1  14   6       29.28       20.81     14.96 o 
   2  14   6        6.33       17.11     17.99 o 
   3  14   6       80.93       60.60     22.29 o 
   4  14   6        7.66       15.59     22.82 o 
   5  14   6       35.71       22.82     27.02 o 
   6  14   6       46.76       73.45     35.03 o 
   7  14   6      260.52      218.09     52.97 o 
   8  14   6       10.75        0.00     31.17 o 
   9  14   6        1.08        0.00     31.09 o 
  -8  15   6        5.87       19.60     36.13 o 
  -7  15   6      160.38      144.35     45.42 o 
  -6  15   6      395.34      396.68    107.39 o 
  -5  15   6      284.50      273.10     56.14 o 
  -4  15   6      254.95      180.70     44.53 o 
  -3  15   6        0.62        0.00     22.54 o 
  -2  15   6      102.84       86.79     22.06 o 
  -1  15   6      209.02      152.81     26.61 o 
   0  15   6      277.34      350.98     34.85 o 
   1  15   6      235.62      218.01     35.84 o 
   2  15   6      651.51      692.03     54.99 o 
   3  15   6        2.84        9.94     16.99 o 
   4  15   6       44.27       45.63     27.00 o 
   5  15   6       32.11       28.02     27.66 o 
   6  15   6      322.80      383.93     66.85 o 
   7  15   6        1.83       13.64     29.22 o 
   8  15   6      219.47      155.94     49.66 o 
  -8  16   6      511.66      516.96     80.62 o 
  -7  16   6      246.34      251.45     58.48 o 
  -6  16   6      579.88      510.27     92.22 o 
  -5  16   6     1343.42     1427.59    100.24 o 
  -4  16   6      314.64      348.62     48.79 o 
  -3  16   6     1254.66     1353.49     75.66 o 
  -2  16   6      699.81      740.96     48.58 o 
  -1  16   6     1645.32     1509.20     62.56 o 
   0  16   6      747.72      841.55     57.17 o 
   1  16   6     2365.12     2339.63     92.72 o 
   2  16   6      154.35      159.50     32.93 o 
   3  16   6     1616.49     1917.06    106.02 o 
   4  16   6       19.20       49.94     29.84 o 
   5  16   6     1421.31     1699.71    157.17 o 
   6  16   6       73.89       64.72     57.84 o 
   7  16   6     1101.68     1079.97    157.17 o 
   8  16   6       33.47        0.00     32.29 o 
  -8  17   6       42.48       77.21     44.12 o 
  -7  17   6      371.23      396.08     58.08 o 
  -6  17   6      229.84      196.16     42.97 o 
  -5  17   6      125.65      163.04     39.20 o 
  -4  17   6      310.43      309.79     47.72 o 
  -3  17   6      397.26      467.11     53.25 o 
  -2  17   6      445.36      423.69     49.90 o 
  -1  17   6      266.61      280.71     34.31 o 
   0  17   6      855.26      801.89     59.08 o 
   1  17   6      366.63      412.42     49.27 o 
   2  17   6      785.74      850.33     59.23 o 
   3  17   6       22.87       20.36     27.73 o 
   4  17   6      169.31      202.05     46.85 o 
   5  17   6       80.86       88.63     38.75 o 
   6  17   6      725.10      578.07     75.54 o 
   7  17   6        1.42        7.62     31.25 o 
   8  17   6      515.63      539.38     82.97 o 
  -7  18   6       40.95       55.46     32.96 o 
  -6  18   6       65.72       29.17     28.81 o 
  -5  18   6        0.17        0.00     21.51 o 
  -4  18   6        0.18       16.33     23.41 o 
  -3  18   6       45.13       45.79     26.38 o 
  -2  18   6        0.70       10.25     21.41 o 
  -1  18   6      128.40      197.03     36.80 o 
   0  18   6        0.71       12.68     19.89 o 
   1  18   6      316.10      291.98     42.72 o 
   2  18   6       47.21       30.75     24.66 o 
   3  18   6       14.84        4.14     26.09 o 
   4  18   6       17.86        4.56     26.82 o 
   5  18   6        6.50       26.27     32.02 o 
   6  18   6        1.50        4.03     31.04 o 
   7  18   6      139.37       61.43     44.00 o 
  -7  19   6      122.15       99.95     40.28 o 
  -6  19   6       28.58       26.36     28.48 o 
  -5  19   6      118.41      112.85     35.78 o 
  -4  19   6       57.99      114.82     34.35 o 
  -3  19   6      179.39      158.81     37.38 o 
  -2  19   6      295.10      268.65     58.78 o 
  -1  19   6      351.58      405.26     65.79 o 
   0  19   6      151.49      177.90     35.80 o 
   1  19   6      207.74      273.67     43.31 o 
   2  19   6      177.36      233.63     41.12 o 
   3  19   6       77.55       66.06     35.27 o 
   4  19   6      197.42      206.99     50.75 o 
   5  19   6      103.80       84.80     41.06 o 
   6  19   6      309.68      290.15     62.19 o 
   7  19   6        0.33       12.95     32.32 o 
  -6  20   6      614.79      659.93     71.21 o 
  -5  20   6       64.11       85.68     34.10 o 
  -4  20   6      545.29      596.07     63.97 o 
  -3  20   6      122.30      186.39     51.61 o 
  -2  20   6      489.32      460.17     72.24 o 
  -1  20   6      479.91      497.44     72.04 o 
   0  20   6      446.23      397.21     67.08 o 
   1  20   6      525.80      683.70     61.35 o 
   2  20   6      481.09      411.91     51.80 o 
   3  20   6      255.28      279.83     56.36 o 
   4  20   6      255.62      247.74     54.16 o 
   5  20   6      774.20      679.69     82.97 o 
   6  20   6       83.70       94.59     45.09 o 
  -6  21   6      308.81      265.57     51.70 o 
  -5  21   6      500.63      530.52     65.35 o 
  -4  21   6      167.65      176.99     54.90 o 
  -3  21   6      307.62      334.35     66.89 o 
  -2  21   6      444.53      475.29     75.43 o 
  -1  21   6      145.72      134.88     47.04 o 
   0  21   6     1066.44     1206.98     98.39 o 
   1  21   6      340.09      338.33     63.91 o 
   2  21   6      412.17      423.78     60.77 o 
   3  21   6      232.74      236.21     54.01 o 
   4  21   6      387.88      428.32     69.49 o 
   5  21   6      249.21      193.95     53.38 o 
  -5  22   6       76.19       63.83     44.31 o 
  -4  22   6        7.62        5.28     35.46 o 
  -3  22   6       98.16       61.13     42.96 o 
  -2  22   6       80.67       40.21     45.28 o 
  -1  22   6      126.32       86.07     42.91 o 
   0  22   6       21.23       59.23     36.44 o 
   1  22   6       41.58       47.73     37.00 o 
   2  22   6       84.45       70.53     39.47 o 
   3  22   6        0.41        0.00     25.84 o 
   4  22   6       55.36       72.07     38.24 o 
   5  22   6       38.21       33.42     38.82 o 
  -4  23   6        2.16        8.47     37.84 o 
  -3  23   6       76.61       77.28     47.14 o 
  -2  23   6       67.00       62.82     44.34 o 
  -1  23   6       49.21       31.54     39.26 o 
   0  23   6       96.13      115.28     46.44 o 
   1  23   6       58.31       28.74     38.55 o 
   2  23   6      308.84      214.78     57.96 o 
   3  23   6        1.21        2.08     29.63 o 
   4  23   6      120.79      113.89     45.91 o 
  -3  24   6      250.25      245.41     65.10 o 
  -2  24   6      252.37      270.31     67.97 o 
  -1  24   6      379.57      372.97     79.41 o 
   0  24   6      277.12      256.23     87.95 o 
   1  24   6      501.29      491.66     79.93 o 
   2  24   6       75.01      114.26     66.38 o 
   3  24   6      320.58      460.37    111.42 o 
   0  25   6      294.50      264.45     66.22 o 
 -10   1   7       26.23       39.36     42.14 o 
  -9   1   7      456.48      397.08     69.20 o 
  -8   1   7      183.00      146.50     46.56 o 
  -7   1   7     1840.89     1920.18    161.67 o 
  -6   1   7     2040.46     1869.29     85.04 o 
  -5   1   7      642.40      716.83     54.70 o 
  -4   1   7      237.28      187.87     32.47 o 
  -3   1   7     1586.51     1654.53     71.59 o 
  -2   1   7      202.40      116.50     24.00 o 
  -1   1   7     4390.78     4366.59    188.22 o 
   0   1   7     2920.18     2804.24    106.44 o 
   1   1   7     5497.73     5547.41    116.62 o 
   2   1   7      325.48      341.83     30.91 o 
   3   1   7     3394.35     3605.07     77.48 o 
   4   1   7       11.68       48.33     15.12 o 
   5   1   7      782.14      845.79     45.47 o 
   6   1   7      184.87      225.77     30.35 o 
   7   1   7     1408.09     1381.59     63.70 o 
   8   1   7       22.36       47.62     22.79 o 
   9   1   7      748.39      725.29     56.28 o 
  10   1   7        7.36       40.48     28.72 o 
 -10   2   7      108.13      111.29     48.74 o 
  -9   2   7      533.91      580.13     78.55 o 
  -8   2   7     1171.47     1179.77     75.94 o 
  -7   2   7     1813.40     1929.35     91.68 o 
  -6   2   7      676.72      665.49     57.11 o 
  -5   2   7     2243.35     2219.11     88.54 o 
  -4   2   7     1046.48      838.88     64.22 o 
  -3   2   7     1441.71     1401.91     66.77 o 
  -2   2   7     3988.34     3690.02    102.19 o 
  -1   2   7     3446.27     3549.93     98.08 o 
   0   2   7     6106.23     5969.98    124.35 o 
   1   2   7     2711.85     2898.02    145.08 o 
   2   2   7     3570.69     3966.28     88.76 o 
   3   2   7      336.05      329.48     27.81 o 
   4   2   7     2108.16     2214.04     65.54 o 
   5   2   7      334.24      337.18     32.39 o 
   6   2   7      730.58      755.12     46.78 o 
   7   2   7        1.18        0.00     16.53 o 
   8   2   7     3039.59     2908.77     94.69 o 
   9   2   7        0.08        4.71     20.31 o 
  10   2   7      428.02      441.91     58.87 o 
 -10   3   7      393.89      391.73     75.24 o 
  -9   3   7        8.53       36.02     29.15 o 
  -8   3   7      275.95      267.39     45.88 o 
  -7   3   7      203.24      216.26     40.87 o 
  -6   3   7     1847.73     1751.72     83.30 o 
  -5   3   7       96.30       91.56     27.19 o 
  -4   3   7      589.55      706.68     52.82 o 
  -3   3   7      661.16      644.70     48.85 o 
  -2   3   7     1331.84     1424.66     64.87 o 
  -1   3   7     1993.31     1868.63     72.55 o 
   0   3   7     1974.79     1960.60     73.08 o 
   1   3   7     4645.18     4323.58    105.02 o 
   2   3   7      335.17      335.44     55.71 o 
   3   3   7     2040.92     1771.20     68.77 o 
   4   3   7       56.67       52.48     15.90 o 
   5   3   7      472.83      438.28     35.64 o 
   6   3   7      135.89      104.50     23.43 o 
   7   3   7     1971.07     1873.07     73.11 o 
   8   3   7       98.69      111.89     29.21 o 
   9   3   7      789.24      797.73     68.67 o 
  10   3   7       39.44       24.76     28.96 o 
 -10   4   7        6.70        8.67     31.24 o 
  -9   4   7       15.51       17.61     26.91 o 
  -8   4   7       34.65       41.57     28.45 o 
  -7   4   7      115.11       78.40     29.53 o 
  -6   4   7       91.69      129.40     32.96 o 
  -5   4   7      647.74      598.99     53.10 o 
  -4   4   7        2.59       11.71     16.49 o 
  -3   4   7       49.97       36.03     18.67 o 
  -2   4   7       13.52       13.15     14.56 o 
  -1   4   7       16.78       49.48     18.54 o 
   0   4   7      203.40      261.86     33.36 o 
   1   4   7        9.34        4.52     12.40 o 
   2   4   7      149.03      171.51     27.73 o 
   3   4   7       66.34       82.73     26.86 o 
   4   4   7       52.90       48.07     22.28 o 
   5   4   7      132.94       95.08     20.28 o 
   6   4   7      112.51       86.46     22.03 o 
   7   4   7       10.68        0.00     16.50 o 
   8   4   7        1.40       20.13     23.30 o 
   9   4   7       22.43       34.80     27.70 o 
  10   4   7        1.81        0.00     24.07 o 
 -10   5   7      179.34      207.44     48.35 o 
  -9   5   7       67.72       86.33     34.99 o 
  -8   5   7      822.15      781.11     67.49 o 
  -7   5   7      350.46      341.75     48.90 o 
  -6   5   7     1145.89     1186.73     71.37 o 
  -5   5   7     1149.59      989.05     61.59 o 
  -4   5   7      267.98      280.07     38.26 o 
  -3   5   7      349.06      362.56     40.31 o 
  -2   5   7      415.25      534.25     45.35 o 
  -1   5   7      602.52      668.21     45.27 o 
   0   5   7      991.76     1108.99     56.65 o 
   1   5   7     1131.77     1350.55     75.10 o 
   2   5   7      136.75      150.44     26.28 o 
   3   5   7      839.08      997.93     52.60 o 
   4   5   7      188.86      194.01     31.03 o 
   5   5   7      301.28      276.55     36.58 o 
   6   5   7      196.37      174.85     33.61 o 
   7   5   7      442.62      400.72     47.69 o 
   8   5   7       38.91       14.87     23.16 o 
   9   5   7      803.43      663.98     65.00 o 
  10   5   7        8.46        0.00     26.91 o 
 -10   6   7       77.55      116.16     50.45 o 
  -9   6   7      661.85      638.16     66.01 o 
  -8   6   7      635.47      636.69     62.94 o 
  -7   6   7     1779.51     1571.07     83.80 o 
  -6   6   7     1629.51     1658.84    109.72 o 
  -5   6   7      236.85      297.80     41.57 o 
  -4   6   7      750.72      742.01     54.86 o 
  -3   6   7      128.54      149.06     29.42 o 
  -2   6   7     3309.20     3281.21    121.53 o 
  -1   6   7      476.90      460.67     41.72 o 
   0   6   7     4959.05     4967.60    115.90 o 
   1   6   7       80.40      105.52     24.11 o 
   2   6   7     7067.65     6525.18    312.44 o 
   3   6   7      166.95      139.60     26.52 o 
   4   6   7     1699.15     1548.46     85.44 o 
   5   6   7        6.53        1.51     12.16 o 
   6   6   7     2075.71     1378.21    684.25 o 
   7   6   7       49.77        8.69     26.72 o 
   8   6   7     2814.34     2813.34    140.47 o 
   9   6   7        2.79       12.25     33.37 o 
  10   6   7      563.57      712.35     90.17 o 
  -9   7   7      130.81      137.65     50.97 o 
  -8   7   7      566.21      545.04     59.72 o 
  -7   7   7      802.82      735.41     63.84 o 
  -6   7   7     1150.28     1102.17     68.38 o 
  -5   7   7     1245.70     1178.55     67.32 o 
  -4   7   7       17.85       19.30     18.41 o 
  -3   7   7      474.89      492.81     47.09 o 
  -2   7   7      312.20      314.75     37.63 o 
  -1   7   7     2789.01     2897.18     91.14 o 
   0   7   7      465.85      545.75     44.40 o 
   1   7   7     4041.34     3967.38    103.63 o 
   2   7   7       61.77       79.79     20.72 o 
   3   7   7      367.70      444.88     39.46 o 
   4   7   7       19.12       20.03     16.78 o 
   5   7   7     1126.26     1012.95    203.18 o 
   6   7   7       90.09       52.65     32.68 o 
   7   7   7     1162.30     1124.41     89.49 o 
   8   7   7        3.38       12.64     29.97 o 
   9   7   7      754.28      705.71     85.62 o 
  -9   8   7       39.50       32.52     40.16 o 
  -8   8   7       94.00       90.41     35.00 o 
  -7   8   7       11.23       31.70     25.06 o 
  -6   8   7      296.71      337.97     45.90 o 
  -5   8   7       36.21       43.90     23.10 o 
  -4   8   7       18.62        9.82     16.77 o 
  -3   8   7      117.61      143.45     29.65 o 
  -2   8   7        1.36        0.00     14.09 o 
  -1   8   7        2.98        5.48     14.84 o 
   0   8   7      129.52       95.65     23.50 o 
   1   8   7        9.67        2.41     13.76 o 
   2   8   7      288.09      242.21     32.48 o 
   3   8   7       54.96       28.34     15.56 o 
   4   8   7      317.21      279.95     35.00 o 
   5   8   7        0.92        0.94     16.45 o 
   6   8   7        8.18        0.00     23.25 o 
   7   8   7       12.33       13.28     28.01 o 
   8   8   7       32.28        0.00     28.40 o 
   9   8   7       33.40       50.33     36.25 o 
  -9   9   7       58.88      109.45     48.64 o 
  -8   9   7      264.28      244.11     57.64 o 
  -7   9   7       22.15        7.99     22.53 o 
  -6   9   7      323.49      279.02     43.40 o 
  -5   9   7      451.40      377.57     46.45 o 
  -4   9   7       53.08      121.18     29.37 o 
  -3   9   7      295.22      297.64     39.11 o 
  -2   9   7      108.57      142.40     29.44 o 
  -1   9   7     1451.19     1460.05     67.68 o 
   0   9   7      102.61       84.15     23.45 o 
   1   9   7     1541.54     1401.85     64.50 o 
   2   9   7       69.22       44.64     23.79 o 
   3   9   7     1126.14     1130.75     72.03 o 
   4   9   7       84.31       87.80     23.43 o 
   5   9   7      913.40      993.91     61.27 o 
   6   9   7       13.98        0.00     21.12 o 
   7   9   7      677.99      752.69     81.08 o 
   8   9   7       42.34       79.46     39.15 o 
   9   9   7      325.79      261.64     62.35 o 
  -9  10   7      443.95      487.56     80.33 o 
  -8  10   7      507.36      663.55     83.64 o 
  -7  10   7     1086.83     1069.52     93.02 o 
  -6  10   7     1351.72     1484.39     79.94 o 
  -5  10   7     1090.57     1079.54     66.87 o 
  -4  10   7      992.22     1012.63     63.25 o 
  -3  10   7     1123.04     1015.84     60.92 o 
  -2  10   7     2551.66     2527.65     90.35 o 
  -1  10   7     1063.85      926.47     56.10 o 
   0  10   7     3630.75     3819.75    106.39 o 
   1  10   7      655.01      688.35     48.63 o 
   2  10   7     6564.49     6925.61    138.70 o 
   3  10   7     1539.07     1489.54     57.80 o 
   4  10   7     1143.07     1242.84     80.96 o 
   5  10   7        0.42       13.39     21.72 o 
   6  10   7     1944.12     2056.33    115.83 o 
   7  10   7        6.75        3.97     28.93 o 
   8  10   7     1439.34     1395.16    119.24 o 
   9  10   7        1.16        2.58     33.83 o 
  -9  11   7      280.25      299.21     66.99 o 
  -8  11   7      381.77      407.45     71.44 o 
  -7  11   7      577.74      684.56     82.45 o 
  -6  11   7     1014.36     1081.12     70.30 o 
  -5  11   7      950.01     1023.50     65.93 o 
  -4  11   7      617.34      703.95     57.36 o 
  -3  11   7      485.28      555.29     50.50 o 
  -2  11   7      804.24      808.68     55.90 o 
  -1  11   7     2583.49     2434.16     88.08 o 
   0  11   7      436.08      397.05     41.96 o 
   1  11   7     3391.29     3259.57     98.33 o 
   2  11   7     1160.85     1118.49     59.74 o 
   3  11   7      374.34      410.19     35.74 o 
   4  11   7      425.60      393.33     66.14 o 
   5  11   7     1244.01     1287.96     86.44 o 
   6  11   7       10.59       43.32     29.01 o 
   7  11   7      626.11      545.65     74.82 o 
   8  11   7       16.10       37.56     34.49 o 
   9  11   7      536.92      520.48     82.61 o 
  -8  12   7       80.35       74.28     42.47 o 
  -7  12   7       16.28       31.22     33.48 o 
  -6  12   7        1.36        0.00     25.28 o 
  -5  12   7       19.56       33.68     22.29 o 
  -4  12   7        1.76        7.08     19.42 o 
  -3  12   7       75.40       54.34     23.23 o 
  -2  12   7      589.81      690.93     53.53 o 
  -1  12   7        0.33        3.61     16.17 o 
   0  12   7        5.56       17.03     18.33 o 
   1  12   7       85.57       95.51     25.30 o 
   2  12   7        0.09        5.17     14.03 o 
   3  12   7      160.48      133.67     63.06 o 
   4  12   7        0.77        0.00     21.26 o 
   5  12   7      209.60      273.08     51.76 o 
   6  12   7       71.91        6.36     37.93 o 
   7  12   7       20.81        7.48     30.46 o 
   8  12   7       15.16       15.73     35.80 o 
  -8  13   7      245.72      225.65     59.25 o 
  -7  13   7      149.88      153.64     52.39 o 
  -6  13   7      537.47      455.26     70.90 o 
  -5  13   7      619.54      682.69     78.23 o 
  -4  13   7      143.82      101.71     29.77 o 
  -3  13   7       19.81       12.31     18.88 o 
  -2  13   7      710.34      709.45     55.73 o 
  -1  13   7      840.69      868.87     56.82 o 
   0  13   7      958.68      999.09     77.81 o 
   1  13   7     1504.55     1663.56     64.66 o 
   2  13   7      531.56      587.61     51.86 o 
   3  13   7      388.66      438.67     59.84 o 
   4  13   7        5.29        0.00     19.93 o 
   5  13   7      148.95      153.55     43.24 o 
   6  13   7      150.35      109.18     56.89 o 
   7  13   7      644.40      731.73     85.12 o 
   8  13   7        0.54        4.69     33.37 o 
  -8  14   7      153.25      135.85     51.08 o 
  -7  14   7      851.25      830.45     92.36 o 
  -6  14   7      481.02      390.77     67.66 o 
  -5  14   7     1007.20     1009.01     89.84 o 
  -4  14   7      577.39      661.86     75.32 o 
  -3  14   7      341.55      435.86     48.44 o 
  -2  14   7      625.69      731.92     56.42 o 
  -1  14   7     1877.22     2079.05     85.07 o 
   0  14   7     1807.96     1906.09     71.19 o 
   1  14   7     1002.43     1058.77     54.15 o 
   2  14   7     1625.39     1706.75     79.50 o 
   3  14   7      176.27      204.47     45.22 o 
   4  14   7      238.96      265.32     52.40 o 
   5  14   7        7.80       35.22     49.07 o 
   6  14   7      880.50      853.88    125.17 o 
   7  14   7       14.12        0.00     29.89 o 
   8  14   7      777.92      677.73     89.32 o 
  -8  15   7      303.64      281.25     66.59 o 
  -7  15   7      394.17      466.52     75.76 o 
  -6  15   7      387.75      373.16     67.38 o 
  -5  15   7      328.36      315.07     61.54 o 
  -4  15   7      146.41      136.05     42.99 o 
  -3  15   7      308.03      268.84     41.70 o 
  -2  15   7      288.82      252.79     38.95 o 
  -1  15   7     1062.99     1294.55     60.99 o 
   0  15   7      314.21      317.33     36.72 o 
   1  15   7     1885.30     1856.89     84.22 o 
   2  15   7      109.54       68.57     26.28 o 
   3  15   7      773.99      662.91     71.74 o 
   4  15   7       45.14       15.72     30.58 o 
   5  15   7      869.47      990.70    134.41 o 
   6  15   7        1.00        3.32     39.35 o 
   7  15   7      460.34      505.06     76.42 o 
  -7  16   7       25.47       31.14     35.52 o 
  -6  16   7        1.41       15.49     30.64 o 
  -5  16   7        1.64       25.53     31.53 o 
  -4  16   7        0.42        1.07     26.32 o 
  -3  16   7       22.25        3.58     27.34 o 
  -2  16   7      190.90      190.05     31.75 o 
  -1  16   7        5.51       25.59     17.75 o 
   0  16   7      108.32      115.12     30.48 o 
   1  16   7        0.07       21.22     22.19 o 
   2  16   7      409.68      348.73     46.10 o 
   3  16   7      110.68       82.02     35.20 o 
   4  16   7      401.08      504.74     69.69 o 
   5  16   7        9.10       23.10     28.02 o 
   6  16   7       24.62       30.82     45.51 o 
   7  16   7        7.61       19.57     34.83 o 
  -7  17   7       67.12       48.59     42.74 o 
  -6  17   7       74.94       35.50     41.96 o 
  -5  17   7      384.02      369.45     66.29 o 
  -4  17   7      153.34      146.32     37.81 o 
  -3  17   7      204.56      273.59     48.49 o 
  -2  17   7      188.60      185.08     31.88 o 
  -1  17   7      384.22      490.11     52.56 o 
   0  17   7       57.92       55.36     25.69 o 
   1  17   7      494.82      527.64     54.71 o 
   2  17   7        0.42        7.44     21.59 o 
   3  17   7      268.27      374.34     62.51 o 
   4  17   7       15.41       12.33     29.75 o 
   5  17   7      131.62      140.24     63.53 o 
   6  17   7      117.09      127.54     63.53 o 
   7  17   7      286.31      343.75     70.05 o 
  -6  18   7      193.25      263.85     49.56 o 
  -5  18   7      239.04      247.58     48.18 o 
  -4  18   7      547.31      568.82     62.84 o 
  -3  18   7       62.14       84.72     32.93 o 
  -2  18   7      537.11      538.11     75.58 o 
  -1  18   7      220.19      169.84     37.24 o 
   0  18   7     1353.32     1440.27     79.14 o 
   1  18   7       78.18       49.53     27.60 o 
   2  18   7     1026.99      986.12     67.71 o 
   3  18   7        5.18       25.37     29.32 o 
   4  18   7      459.50      595.75     76.24 o 
   5  18   7      127.72       97.99     42.74 o 
   6  18   7      607.48      641.00    119.48 o 
  -6  19   7      347.89      323.90     55.72 o 
  -5  19   7        7.00        0.00     27.83 o 
  -4  19   7      239.32      228.32     46.60 o 
  -3  19   7      376.47      407.71     54.68 o 
  -2  19   7       71.72       60.18     39.37 o 
  -1  19   7      784.18      738.58     84.80 o 
   0  19   7      381.21      381.76     50.99 o 
   1  19   7      615.89      681.08     62.74 o 
   2  19   7       55.97       48.98     28.41 o 
   3  19   7      346.06      397.83     65.67 o 
   4  19   7       89.48      104.90     41.42 o 
   5  19   7      335.33      407.21     70.23 o 
   6  19   7       44.97        8.06     47.41 o 
  -5  20   7       45.05       51.85     33.57 o 
  -4  20   7        5.80        0.00     26.79 o 
  -3  20   7        2.36       18.90     34.97 o 
  -2  20   7      112.31       69.63     46.94 o 
  -1  20   7        2.85        3.88     30.17 o 
   0  20   7       74.78       44.23     35.83 o 
   1  20   7       44.47       29.25     26.58 o 
   2  20   7        0.73        0.00     22.49 o 
   3  20   7       95.40       83.35     37.93 o 
   4  20   7       11.21       56.40     35.49 o 
   5  20   7       49.25       25.66     35.00 o 
  -4  21   7      101.70      126.58     51.98 o 
  -3  21   7       21.47       61.89     42.03 o 
  -2  21   7       32.97       15.76     36.99 o 
  -1  21   7       65.41       44.88     39.06 o 
   0  21   7       54.05       30.73     34.74 o 
   1  21   7      189.11      216.85     55.81 o 
   2  21   7        0.14        0.23     27.70 o 
   3  21   7      171.44      246.19     56.22 o 
   4  21   7        2.39       21.28     36.38 o 
  -3  22   7      189.49      200.07     60.46 o 
  -2  22   7      471.22      477.72     80.40 o 
  -1  22   7      160.64      141.99     49.45 o 
   0  22   7      743.06      787.65     93.53 o 
   1  22   7      186.92      205.64     56.66 o 
   2  22   7      638.32      708.52     84.07 o 
   3  22   7       21.85        3.21     34.18 o 
  -2  23   7       30.94       43.48     42.03 o 
  -1  23   7      476.07      529.42     85.48 o 
   0  23   7      170.80      210.31     60.01 o 
   1  23   7      434.78      522.40     81.67 o 
   2  23   7       22.86       57.84     59.26 o 
  -9   0   8      597.84      467.48    108.10 o 
  -8   0   8     1103.73     1065.34    137.97 o 
  -7   0   8     1640.24     1628.58    154.56 o 
  -6   0   8      584.05      548.55     98.62 o 
  -5   0   8      821.01      773.75    106.68 o 
  -4   0   8      602.71      580.32     91.03 o 
  -3   0   8      747.23      561.35     87.24 o 
  -2   0   8       11.28       18.96     32.71 o 
  -1   0   8     7313.57     6607.73    249.38 o 
   0   0   8      977.77      971.46    101.93 o 
   1   0   8     3024.18     2721.89    162.15 o 
   2   0   8        4.97        5.22     28.45 o 
   3   0   8     2863.90     2463.97    158.83 o 
   4   0   8       34.11        0.00     22.76 o 
   5   0   8      981.79     1043.05    112.84 o 
   6   0   8      294.15      324.65     52.56 o 
   7   0   8     1566.74     1498.18     96.86 o 
   8   0   8      255.44      364.68     61.27 o 
   9   0   8      390.97      413.16     68.38 o 
  -9   1   8       36.97       80.74     44.07 o 
  -8   1   8      365.74      386.90     69.05 o 
  -7   1   8      885.29     1049.69    104.78 o 
  -6   1   8      640.40      610.91     71.58 o 
  -5   1   8      422.64      466.65     62.52 o 
  -4   1   8      230.03      229.04     45.90 o 
  -3   1   8      238.93      306.59     50.45 o 
  -2   1   8     1905.46     2020.08    115.45 o 
  -1   1   8      746.03      910.34     69.28 o 
   0   1   8     1962.79     1958.55     98.23 o 
   1   1   8      202.36      276.63     46.09 o 
   2   1   8     2432.76     2506.17    110.97 o 
   3   1   8        2.22       10.37     21.39 o 
   4   1   8      543.69      567.33     46.67 o 
   5   1   8       64.80       84.01     25.32 o 
   6   1   8      715.80      731.44     57.93 o 
   7   1   8       52.19       20.94     22.78 o 
   8   1   8      564.59      614.26     61.11 o 
   9   1   8      216.70      144.32     39.82 o 
  -9   2   8       99.48       61.00     42.72 o 
  -8   2   8       13.95        5.22     31.85 o 
  -7   2   8        1.57        8.45     29.66 o 
  -6   2   8       15.85        7.50     21.70 o 
  -5   2   8       11.28        4.87     19.03 o 
  -4   2   8       28.86        0.00     15.83 o 
  -3   2   8       10.75        3.81     16.16 o 
  -2   2   8       24.74       76.57     24.86 o 
  -1   2   8       23.94       34.14     34.61 o 
   0   2   8        0.36       10.22     18.85 o 
   1   2   8       59.44       79.89     30.17 o 
   2   2   8      226.29      320.02     48.74 o 
   3   2   8       23.59       28.28     16.56 o 
   4   2   8       21.72       23.76     17.28 o 
   5   2   8       36.60       32.49     20.01 o 
   6   2   8        4.74        8.07     19.83 o 
   7   2   8      125.52      103.87     31.86 o 
   8   2   8       62.89       66.41     31.03 o 
   9   2   8        6.60        0.00     30.37 o 
  -9   3   8      102.03       57.66     59.26 o 
  -8   3   8      329.37      306.05     51.90 o 
  -7   3   8      948.57      830.84     69.23 o 
  -6   3   8     1241.36     1141.77     73.04 o 
  -5   3   8      149.14      146.34     34.03 o 
  -4   3   8      395.25      374.77     45.66 o 
  -3   3   8       72.60       68.74     24.54 o 
  -2   3   8     1681.14     1644.17     75.33 o 
  -1   3   8      416.11      380.03     62.42 o 
   0   3   8      964.82      887.88     55.24 o 
   1   3   8      581.25      598.31     61.15 o 
   2   3   8     2537.33     2468.94    110.63 o 
   3   3   8        1.12       10.46     15.47 o 
   4   3   8      192.18      219.26     34.44 o 
   5   3   8       22.45        0.00     17.43 o 
   6   3   8      688.01      742.86     59.12 o 
   7   3   8       17.46       30.57     24.61 o 
   8   3   8      690.86      781.35     67.13 o 
   9   3   8        0.34       10.81     33.17 o 
  -9   4   8      272.95      300.53     53.86 o 
  -8   4   8      958.81      985.69     77.48 o 
  -7   4   8     1383.18     1407.54     83.80 o 
  -6   4   8      759.01      859.60     67.91 o 
  -5   4   8     2773.88     2729.10    104.61 o 
  -4   4   8      983.15      902.28     60.42 o 
  -3   4   8     1162.75     1278.63     68.71 o 
  -2   4   8      288.84      226.81     36.36 o 
  -1   4   8     4852.89     4961.40    129.34 o 
   0   4   8      712.87      703.18     50.91 o 
   1   4   8     4606.87     4896.58    121.73 o 
   2   4   8      462.56      531.19     68.75 o 
   3   4   8     4981.94     4958.92    164.04 o 
   4   4   8      118.30      147.63     29.80 o 
   5   4   8     2201.87     2238.64     89.64 o 
   6   4   8       28.20       28.85     22.93 o 
   7   4   8     1581.82     1676.35     91.38 o 
   8   4   8       36.36       37.85     34.33 o 
   9   4   8     1036.29      806.52     89.85 o 
  -9   5   8       67.67       28.32     32.06 o 
  -8   5   8      578.73      520.16     61.92 o 
  -7   5   8      457.27      420.70     64.96 o 
  -6   5   8     1032.04      985.04     68.85 o 
  -5   5   8      781.91      736.81     61.37 o 
  -4   5   8     1167.08     1170.64     68.31 o 
  -3   5   8       34.52       38.87     22.46 o 
  -2   5   8     1199.92     1157.23     64.85 o 
  -1   5   8      113.13       86.21     24.31 o 
   0   5   8     1888.30     1824.23     77.23 o 
   1   5   8      337.41      271.79     36.86 o 
   2   5   8     3198.22     3073.61     96.96 o 
   3   5   8       12.99       23.17     26.79 o 
   4   5   8     2057.06     2140.41     84.83 o 
   5   5   8       30.92       24.76     21.35 o 
   6   5   8      752.21      731.70     59.56 o 
   7   5   8       67.67       78.00     41.49 o 
   8   5   8      780.81      728.24     83.28 o 
   9   5   8       36.29       78.75     43.07 o 
  -9   6   8        0.02       19.48     31.14 o 
  -8   6   8        1.89        2.91     25.59 o 
  -7   6   8       94.16       69.41     31.79 o 
  -6   6   8       41.51       46.68     26.42 o 
  -5   6   8        0.56        0.00     17.99 o 
  -4   6   8       25.39       34.85     22.58 o 
  -3   6   8      163.46      170.62     35.63 o 
  -2   6   8      339.04      354.57     43.24 o 
  -1   6   8        3.24       14.55     17.11 o 
   0   6   8      344.87      361.57     41.88 o 
   1   6   8       22.31       16.40     16.36 o 
   2   6   8        6.75       17.07     18.44 o 
   3   6   8       28.84       20.53     18.53 o 
   4   6   8      180.63      151.83     31.63 o 
   5   6   8        9.76       15.90     20.66 o 
   6   6   8        1.69        0.00     20.58 o 
   7   6   8       19.97       37.02     32.35 o 
   8   6   8        4.54       23.01     34.07 o 
   9   6   8        2.62        5.78     32.68 o 
  -9   7   8      128.90      121.61     51.26 o 
  -8   7   8       65.20       77.07     35.73 o 
  -7   7   8      431.20      399.95     54.51 o 
  -6   7   8      861.60      904.39     93.59 o 
  -5   7   8       21.01       16.15     19.99 o 
  -4   7   8      216.91      268.09     41.69 o 
  -3   7   8      241.92      174.03     33.81 o 
  -2   7   8     1074.31     1072.17     78.28 o 
  -1   7   8      459.87      353.94     42.52 o 
   0   7   8     1867.42     1909.43     79.66 o 
   1   7   8       15.49        7.49     18.09 o 
   2   7   8     2184.03     2396.17    106.79 o 
   3   7   8      122.31      100.37     26.08 o 
   4   7   8      836.37      827.76     72.42 o 
   5   7   8      280.58      256.69     39.89 o 
   6   7   8     1277.03     1331.79    100.51 o 
   7   7   8        0.11        9.87     29.50 o 
   8   7   8      281.69      297.71     62.98 o 
   9   7   8        5.42        0.00     34.16 o 
  -8   8   8      602.32      544.70     64.11 o 
  -7   8   8      454.04      466.47     57.10 o 
  -6   8   8      700.93      740.65     65.47 o 
  -5   8   8     1241.33     1371.70     77.86 o 
  -4   8   8      246.68      260.85     40.47 o 
  -3   8   8      167.84      180.81     35.36 o 
  -2   8   8      633.80      739.07     68.76 o 
  -1   8   8     2433.78     2514.11     93.22 o 
   0   8   8      212.81      247.51     42.02 o 
   1   8   8     2715.32     2908.41    108.33 o 
   2   8   8      189.16      186.28     32.76 o 
   3   8   8      498.64      597.67     74.20 o 
   4   8   8       53.62       56.52     30.19 o 
   5   8   8     1579.74     1702.15    103.42 o 
   6   8   8       28.70       36.48     30.37 o 
   7   8   8      874.09      992.50     90.73 o 
   8   8   8        1.86       12.59     33.44 o 
  -8   9   8      423.19      496.38     77.23 o 
  -7   9   8      239.81      159.60     38.61 o 
  -6   9   8      586.45      663.38     62.91 o 
  -5   9   8     1444.78     1372.56     77.70 o 
  -4   9   8      382.43      387.69     48.26 o 
  -3   9   8        4.69        0.00     15.81 o 
  -2   9   8      450.39      485.95     49.23 o 
  -1   9   8      144.60      157.79     33.19 o 
   0   9   8     2761.52     2790.48     96.97 o 
   1   9   8      536.67      539.72     48.87 o 
   2   9   8     1026.55      967.73     58.51 o 
   3   9   8       47.05       42.89     25.84 o 
   4   9   8      425.98      399.18     56.64 o 
   5   9   8        1.04        9.85     29.16 o 
   6   9   8      544.94      447.89     67.57 o 
   7   9   8        6.09       29.19     32.50 o 
   8   9   8      681.51      675.60    107.15 o 
  -8  10   8        0.17        0.00     32.00 o 
  -7  10   8       57.93       49.45     36.33 o 
  -6  10   8       37.11       62.17     32.09 o 
  -5  10   8       41.53       28.66     24.65 o 
  -4  10   8       86.90       82.17     29.01 o 
  -3  10   8       12.16       18.70     19.73 o 
  -2  10   8       55.45       22.58     20.57 o 
  -1  10   8       91.96       82.49     26.83 o 
   0  10   8       17.31       20.87     20.34 o 
   1  10   8       79.95       92.37     26.32 o 
   2  10   8      432.92      431.95     44.26 o 
   3  10   8       13.76       14.72     20.19 o 
   4  10   8       42.27       23.09     25.97 o 
   5  10   8        9.17        0.00     33.19 o 
   6  10   8       46.17       29.79     31.38 o 
   7  10   8        1.22        0.00     32.13 o 
   8  10   8       24.62       41.08     38.24 o 
  -8  11   8       72.08      136.07     51.12 o 
  -7  11   8      364.34      266.19     62.28 o 
  -6  11   8      433.85      476.94     56.93 o 
  -5  11   8      287.66      263.95     44.98 o 
  -4  11   8      127.87      162.43     44.41 o 
  -3  11   8      305.90      301.00     43.31 o 
  -2  11   8      278.24      295.69     42.91 o 
  -1  11   8      266.02      347.08     43.96 o 
   0  11   8     1973.53     1963.85     83.96 o 
   1  11   8      176.73      225.72     37.16 o 
   2  11   8     1028.02     1126.68     63.16 o 
   3  11   8        0.05       11.41     23.30 o 
   4  11   8      344.74      398.75     59.59 o 
   5  11   8       16.63       19.47     26.72 o 
   6  11   8      383.33      350.23     62.76 o 
   7  11   8       31.39       47.41     54.52 o 
   8  11   8      283.57      330.47     68.98 o 
  -8  12   8      344.31      211.92     61.40 o 
  -7  12   8      868.92      729.41     89.85 o 
  -6  12   8      740.92      635.38     82.30 o 
  -5  12   8     1131.33     1127.80     73.86 o 
  -4  12   8      342.91      341.74     47.53 o 
  -3  12   8      598.48      593.02     56.44 o 
  -2  12   8      383.60      378.28     46.75 o 
  -1  12   8     3023.61     3224.53    109.07 o 
   0  12   8      539.36      551.04     51.78 o 
   1  12   8     4835.68     5211.34    133.66 o 
   2  12   8      398.76      294.12     34.77 o 
   3  12   8      742.75      675.41     82.97 o 
   4  12   8       17.69       19.68     27.16 o 
   5  12   8     1135.62     1160.85     88.23 o 
   6  12   8        0.80        7.71     28.29 o 
   7  12   8      977.19     1054.89    100.74 o 
   8  12   8       15.91        2.99     35.03 o 
  -7  13   8      182.46      163.88     53.53 o 
  -6  13   8      476.29      506.48     77.58 o 
  -5  13   8      763.58      741.07     84.32 o 
  -4  13   8      604.09      701.91     62.74 o 
  -3  13   8       84.72       36.06     32.96 o 
  -2  13   8      999.39     1142.68     69.58 o 
  -1  13   8      724.45      736.87     59.44 o 
   0  13   8     2821.00     2960.81    103.93 o 
   1  13   8      252.04      247.15     39.26 o 
   2  13   8     1130.37     1171.79     69.35 o 
   3  13   8        0.93        0.00     23.02 o 
   4  13   8     1353.84     1349.98     95.18 o 
   5  13   8       11.93       14.25     27.74 o 
   6  13   8      580.14      573.12     78.11 o 
   7  13   8        0.29        1.46     32.69 o 
  -7  14   8       25.56       10.17     37.88 o 
  -6  14   8        3.71        4.54     32.80 o 
  -5  14   8       71.20      129.14     45.87 o 
  -4  14   8       39.85       45.75     28.01 o 
  -3  14   8       31.71       33.69     25.37 o 
  -2  14   8       11.84        1.08     20.76 o 
  -1  14   8      331.06      340.88     45.14 o 
   0  14   8       58.11      114.19     30.72 o 
   1  14   8      173.47      130.58     32.52 o 
   2  14   8        6.26       22.89     22.14 o 
   3  14   8       75.72       37.39     31.57 o 
   4  14   8        1.74       50.89     32.87 o 
   5  14   8      239.71      234.24     54.49 o 
   6  14   8       12.19       10.14     31.77 o 
   7  14   8        0.85        2.01     31.17 o 
  -7  15   8      111.57      145.31     52.14 o 
  -6  15   8      160.39      176.93     53.29 o 
  -5  15   8       65.55       33.32     35.65 o 
  -4  15   8      389.98      384.47     66.81 o 
  -3  15   8        0.48        0.67     20.92 o 
  -2  15   8      133.55      162.34     35.27 o 
  -1  15   8       29.49        6.80     21.95 o 
   0  15   8      204.66      258.71     42.33 o 
   1  15   8      101.59       96.28     29.54 o 
   2  15   8      120.03      166.58     36.45 o 
   3  15   8        6.84        6.99     26.95 o 
   4  15   8      231.25      248.25     54.08 o 
   5  15   8        0.05        0.00     26.19 o 
   6  15   8       57.92       55.00     54.52 o 
  -6  16   8      275.90      243.75     61.22 o 
  -5  16   8      598.66      626.36     83.71 o 
  -4  16   8      184.63      162.43     49.61 o 
  -3  16   8      810.95      867.42     87.88 o 
  -2  16   8        0.44        0.00     20.55 o 
  -1  16   8      547.23      541.36     48.06 o 
   0  16   8      134.92       82.72     29.10 o 
   1  16   8     1443.24     1428.10     79.96 o 
   2  16   8        2.97       18.48     22.51 o 
   3  16   8     1314.68     1340.51     97.89 o 
   4  16   8        4.86       10.67     26.12 o 
   5  16   8      462.10      474.18     71.73 o 
   6  16   8        6.64       10.90     44.09 o 
  -6  17   8      181.86      201.50     59.57 o 
  -5  17   8      252.27      160.62     52.96 o 
  -4  17   8      329.93      257.43     59.67 o 
  -3  17   8        3.24       30.47     32.81 o 
  -2  17   8      320.41      308.32     41.51 o 
  -1  17   8        3.82        8.54     22.45 o 
   0  17   8      504.89      488.66     56.35 o 
   1  17   8       49.78       36.97     25.57 o 
   2  17   8      591.45      586.91     74.25 o 
   3  17   8        2.58        0.00     27.47 o 
   4  17   8      599.62      561.50     76.77 o 
   5  17   8       33.71        0.87     41.25 o 
   6  17   8      111.54      108.10     65.90 o 
  -5  18   8        0.05        0.00     28.90 o 
  -4  18   8       32.73       12.76     28.54 o 
  -3  18   8        9.81       14.31     26.36 o 
  -2  18   8       39.72        6.99     31.09 o 
  -1  18   8      112.32      131.78     36.58 o 
   0  18   8       20.16        6.70     23.02 o 
   1  18   8        1.03        0.00     22.80 o 
   2  18   8       27.84       29.50     30.08 o 
   3  18   8       45.48       32.29     31.10 o 
   4  18   8        3.38       41.74     35.83 o 
   5  18   8       15.34       14.13     36.52 o 
  -4  19   8      165.42      159.30     42.08 o 
  -3  19   8       94.48       96.88     47.03 o 
  -2  19   8       88.30      100.72     47.14 o 
  -1  19   8      116.56      115.47     46.37 o 
   0  19   8      266.47      277.72     48.29 o 
   1  19   8        5.72        6.71     26.25 o 
   2  19   8      152.81      105.14     42.90 o 
   3  19   8        2.50        0.00     27.40 o 
   4  19   8      169.86      152.60     50.93 o 
  -3  20   8      348.04      444.71     79.29 o 
  -2  20   8       85.81       46.68     40.90 o 
  -1  20   8      489.78      549.95     80.54 o 
   0  20   8      186.79      112.49     46.25 o 
   1  20   8      588.68      721.63     68.70 o 
   2  20   8       17.67        0.57     30.51 o 
   3  20   8      578.97      700.89     96.72 o 
  -2  21   8      608.72      726.85     95.37 o 
  -1  21   8       46.99       15.91     36.11 o 
   0  21   8      544.67      580.39     85.12 o 
   1  21   8       75.73       52.68     31.88 o 
   2  21   8      526.91      545.27     80.19 o 
  -8   1   9      279.84      323.79     68.54 o 
  -7   1   9      575.26      697.06    144.60 o 
  -6   1   9       68.22       71.45     37.19 o 
  -5   1   9      677.25      765.74     80.41 o 
  -4   1   9       13.46       17.58     27.78 o 
  -3   1   9     1690.87     1828.68    118.29 o 
  -2   1   9      358.43      264.65     50.11 o 
  -1   1   9     1793.52     1959.21    105.26 o 
   0   1   9       10.47       12.57     23.12 o 
   1   1   9     2266.60     2494.24    118.10 o 
   2   1   9       12.14       39.90     27.62 o 
   3   1   9     1241.31     1413.26     93.20 o 
   4   1   9        2.78        1.59     23.55 o 
   5   1   9      818.14      851.18     81.43 o 
   6   1   9       27.19       83.42     38.67 o 
   7   1   9      438.39      385.16     65.88 o 
   8   1   9       28.06       70.27     43.41 o 
  -8   2   9      417.28      408.52     75.38 o 
  -7   2   9      430.26      382.95     68.92 o 
  -6   2   9     1430.60     1482.06    105.84 o 
  -5   2   9      228.36      221.32     51.70 o 
  -4   2   9     1374.04     1296.42     92.85 o 
  -3   2   9      811.67      854.14     76.91 o 
  -2   2   9     2160.05     2172.70    112.94 o 
  -1   2   9      368.74      400.60     82.73 o 
   0   2   9     2946.10     2794.86    124.71 o 
   1   2   9      162.26      143.16     40.35 o 
   2   2   9     2645.87     2563.52    120.85 o 
   3   2   9       10.36       26.09     26.17 o 
   4   2   9     1411.88     1486.99     97.22 o 
   5   2   9       78.21       66.30     37.69 o 
   6   2   9     1545.75     1468.03    163.57 o 
   7   2   9        5.13       25.26     33.60 o 
   8   2   9      364.12      351.85     67.08 o 
  -8   3   9      150.71      113.41     48.56 o 
  -7   3   9      434.41      488.95     74.59 o 
  -6   3   9      210.67      209.41     44.02 o 
  -5   3   9      327.26      320.87     48.04 o 
  -4   3   9      692.72      600.31     58.66 o 
  -3   3   9      989.65      862.42     62.81 o 
  -2   3   9      276.09      325.17     44.63 o 
  -1   3   9     1052.77      949.65    107.15 o 
   0   3   9       45.70       59.52     28.69 o 
   1   3   9     2061.03     1940.06    105.23 o 
   2   3   9        5.80       12.85     24.63 o 
   3   3   9     1877.14     1698.42    101.19 o 
   4   3   9       43.14       33.69     30.34 o 
   5   3   9     1043.98     1033.98     86.76 o 
   6   3   9       70.43      102.49     41.57 o 
   7   3   9      706.38      705.13     81.29 o 
   8   3   9        0.52        0.00     45.04 o 
  -8   4   9       10.23        0.00     34.85 o 
  -7   4   9        4.65        0.00     24.91 o 
  -6   4   9       30.08       14.66     25.42 o 
  -5   4   9        2.32       14.77     22.50 o 
  -4   4   9       98.55       87.00     32.58 o 
  -3   4   9      148.02      206.99     38.62 o 
  -2   4   9       46.40       45.47     23.59 o 
  -1   4   9       64.44       43.36     27.20 o 
   0   4   9        4.98        0.00     17.95 o 
   1   4   9        0.07        0.00     20.04 o 
   2   4   9      152.34      140.44     40.71 o 
   3   4   9       10.99       15.36     27.10 o 
   4   4   9      149.98      119.48     39.69 o 
   5   4   9        0.00       27.04     29.11 o 
   6   4   9        0.22        0.00     28.29 o 
   7   4   9       32.03       40.38     37.19 o 
   8   4   9       26.02       69.22     59.74 o 
  -8   5   9      243.41      205.41     47.26 o 
  -7   5   9      445.03      426.85     57.20 o 
  -6   5   9      200.65      180.21     41.11 o 
  -5   5   9      787.77      800.28     67.04 o 
  -4   5   9       24.74       10.87     21.41 o 
  -3   5   9      343.46      311.75     45.24 o 
  -2   5   9      204.96      226.93     38.98 o 
  -1   5   9      330.01      255.26     40.33 o 
   0   5   9        2.09        0.00     17.54 o 
   1   5   9     1085.43     1040.96     81.06 o 
   2   5   9       48.05       35.22     30.66 o 
   3   5   9      333.69      298.03     52.79 o 
   4   5   9       26.88       43.86     32.35 o 
   5   5   9      517.57      496.44     52.49 o 
   6   5   9        0.03        0.00     23.14 o 
   7   5   9      402.68      363.12     65.06 o 
   8   5   9       13.47       41.53     35.98 o 
  -8   6   9      227.47      262.01     52.28 o 
  -7   6   9      326.14      266.46     50.07 o 
  -6   6   9     1520.25     1405.55     84.53 o 
  -5   6   9      164.07      132.91     34.42 o 
  -4   6   9     1861.65     1756.65     87.97 o 
  -3   6   9        3.54        5.23     20.27 o 
  -2   6   9      542.09      529.68     53.75 o 
  -1   6   9       10.98        0.64     18.97 o 
   0   6   9     3076.05     3227.52    109.03 o 
   1   6   9        3.67        0.00     16.42 o 
   2   6   9     1720.44     1816.30    100.15 o 
   3   6   9      183.57      220.01     48.94 o 
   4   6   9     2357.02     2371.94     95.20 o 
   5   6   9        3.19       12.42     22.32 o 
   6   6   9     1519.42     1733.42    109.96 o 
   7   6   9       15.54       17.35     32.67 o 
   8   6   9      316.41      334.64     68.91 o 
  -8   7   9       48.94       14.22     31.32 o 
  -7   7   9      411.51      395.03     56.30 o 
  -6   7   9      155.56      140.94     51.32 o 
  -5   7   9      633.18      628.51     62.34 o 
  -4   7   9       33.92       35.74     24.81 o 
  -3   7   9     1199.66     1368.07     77.07 o 
  -2   7   9       41.40       35.75     21.64 o 
  -1   7   9      327.30      305.36     43.62 o 
   0   7   9       59.00       68.18     26.45 o 
   1   7   9      725.91      684.96     57.21 o 
   2   7   9        1.83        0.00     17.30 o 
   3   7   9     1294.63     1165.94     86.79 o 
   4   7   9      116.44      135.91     32.01 o 
   5   7   9      438.04      392.37     48.93 o 
   6   7   9        0.62        0.00     26.22 o 
   7   7   9      301.58      382.97     67.48 o 
   8   7   9       12.42        0.00     31.47 o 
  -7   8   9       42.32       15.61     26.78 o 
  -6   8   9       79.86       69.83     31.76 o 
  -5   8   9        0.28        0.00     19.73 o 
  -4   8   9       80.52       66.84     28.42 o 
  -3   8   9       34.43       38.17     25.59 o 
  -2   8   9       10.44        9.37     19.95 o 
  -1   8   9       58.70       76.95     27.29 o 
   0   8   9      101.82      145.82     33.38 o 
   1   8   9      238.17      193.90     37.04 o 
   2   8   9        8.27       12.76     18.99 o 
   3   8   9        5.53        0.00     33.19 o 
   4   8   9        5.21        1.31     25.12 o 
   5   8   9       21.31       34.51     32.19 o 
   6   8   9        6.27        0.00     26.72 o 
   7   8   9       45.23       43.90     38.20 o 
  -7   9   9      213.89      195.70     45.40 o 
  -6   9   9       21.59       16.58     26.70 o 
  -5   9   9      205.65      209.10     42.79 o 
  -4   9   9       61.94       66.35     28.29 o 
  -3   9   9      401.68      458.68     53.87 o 
  -2   9   9       99.09       69.29     33.05 o 
  -1   9   9      644.76      713.52     59.90 o 
   0   9   9        5.05       26.31     22.59 o 
   1   9   9      740.58      937.12     63.74 o 
   2   9   9      114.75      128.83     31.33 o 
   3   9   9      408.26      446.06     60.52 o 
   4   9   9        2.54       20.39     25.18 o 
   5   9   9      693.53      803.34     82.75 o 
   6   9   9       54.43       59.55     39.60 o 
   7   9   9      314.79      298.49     63.63 o 
  -7  10   9      245.07      270.47     80.84 o 
  -6  10   9      943.05      923.96     76.17 o 
  -5  10   9      308.21      298.30     48.88 o 
  -4  10   9      977.50     1008.49     72.81 o 
  -3  10   9      122.67      106.73     32.72 o 
  -2  10   9     1070.60     1053.11     86.06 o 
  -1  10   9       10.42        0.98     20.78 o 
   0  10   9     4160.37     4455.97    130.68 o 
   1  10   9      276.98      281.60     42.78 o 
   2  10   9      831.41      934.14     62.95 o 
   3  10   9       28.60       54.56     29.50 o 
   4  10   9     1740.12     1786.18    107.82 o 
   5  10   9        1.80       26.07     30.90 o 
   6  10   9     1213.23     1256.22    101.87 o 
   7  10   9       41.37       56.54     42.33 o 
  -7  11   9      492.77      534.01     82.80 o 
  -6  11   9      254.77      218.91     46.52 o 
  -5  11   9      541.13      545.95     61.15 o 
  -4  11   9      202.95      218.67     42.42 o 
  -3  11   9     1244.95     1248.00     76.97 o 
  -2  11   9        6.75        0.00     26.30 o 
  -1  11   9     1331.88     1479.29     79.73 o 
   0  11   9      143.82      132.90     33.30 o 
   1  11   9     1166.85     1244.82     71.92 o 
   2  11   9      135.73       77.31     27.43 o 
   3  11   9      954.55      982.69     82.41 o 
   4  11   9       31.75       30.77     32.67 o 
   5  11   9      658.26      688.89    117.58 o 
   6  11   9        3.96       26.03     33.67 o 
   7  11   9      471.30      370.35     73.27 o 
  -6  12   9       35.76       61.44     42.66 o 
  -5  12   9       12.82       11.05     26.33 o 
  -4  12   9       94.67       70.66     31.53 o 
  -3  12   9       23.78       27.07     23.82 o 
  -2  12   9        8.45        2.22     21.61 o 
  -1  12   9        4.09       13.95     22.06 o 
   0  12   9      101.34       63.11     28.51 o 
   1  12   9        1.12       21.30     22.75 o 
   2  12   9       78.25      104.78     39.68 o 
   3  12   9       45.04       36.12     30.82 o 
   4  12   9       99.68       41.65     34.56 o 
   5  12   9        1.09       17.07     42.67 o 
   6  12   9       19.03       28.68     33.88 o 
  -6  13   9      134.40       97.82     47.52 o 
  -5  13   9      195.18      248.75     60.54 o 
  -4  13   9       97.67       98.24     35.09 o 
  -3  13   9      573.73      598.56     61.47 o 
  -2  13   9       23.13        0.00     22.95 o 
  -1  13   9      545.33      508.08     55.92 o 
   0  13   9      456.01      478.00     53.37 o 
   1  13   9      477.93      484.19     64.06 o 
   2  13   9        4.26        9.53     26.31 o 
   3  13   9      455.29      510.36     70.56 o 
   4  13   9        0.30        0.00     24.82 o 
   5  13   9      359.60      380.71     98.14 o 
   6  13   9        9.93       23.71     33.52 o 
  -6  14   9      569.63      640.29     89.68 o 
  -5  14   9      206.41      189.72     62.82 o 
  -4  14   9      745.84      817.20     71.78 o 
  -3  14   9      237.34      225.23     43.72 o 
  -2  14   9      757.49      691.22     64.36 o 
  -1  14   9      169.96      179.02     39.63 o 
   0  14   9      868.99      899.29     67.66 o 
   1  14   9      247.35      254.92     44.55 o 
   2  14   9      774.88      809.30     83.58 o 
   3  14   9       15.85        0.00     26.76 o 
   4  14   9     1071.46     1111.16     95.37 o 
   5  14   9       10.35        0.00     44.57 o 
   6  14   9      435.69      481.43     77.78 o 
  -5  15   9      556.58      489.34     80.01 o 
  -4  15   9       92.72       61.26     44.33 o 
  -3  15   9      493.05      522.35     59.99 o 
  -2  15   9        1.16        3.68     22.63 o 
  -1  15   9      290.43      366.01     50.68 o 
   0  15   9       13.96       14.60     30.86 o 
   1  15   9      810.09      753.85     67.30 o 
   2  15   9       16.38       23.39     30.78 o 
   3  15   9     1071.99     1160.95    175.66 o 
   4  15   9       37.31       36.91     34.00 o 
   5  15   9      391.68      330.46     95.77 o 
  -5  16   9       27.94       13.57     38.40 o 
  -4  16   9       79.03       58.01     41.34 o 
  -3  16   9       11.89       26.71     32.92 o 
  -2  16   9        6.78        0.00     25.08 o 
  -1  16   9       14.08       12.30     31.37 o 
   0  16   9      190.60      196.61     41.56 o 
   1  16   9        7.73        0.76     24.46 o 
   2  16   9      107.44       84.81     39.19 o 
   3  16   9        0.13        0.00     26.91 o 
   4  16   9      147.24      118.26     46.51 o 
   5  16   9       19.53       35.08     56.42 o 
  -4  17   9       34.67       26.65     36.56 o 
  -3  17   9      135.03      137.13     47.72 o 
  -2  17   9        3.41        0.00     26.57 o 
  -1  17   9      222.82      252.88     57.48 o 
   0  17   9        5.50        0.00     25.50 o 
   1  17   9      193.17      205.45     43.44 o 
   2  17   9       11.28       24.20     33.37 o 
   3  17   9      204.30      161.26     49.25 o 
   4  17   9        5.78       53.09     39.21 o 
  -3  18   9       46.34       39.34     32.57 o 
  -2  18   9      591.91      623.75     87.59 o 
  -1  18   9        3.04       25.07     28.69 o 
   0  18   9      469.86      583.49     78.37 o 
   1  18   9        0.03        0.00     25.87 o 
   2  18   9      732.49      674.39     84.25 o 
   3  18   9        0.06       22.87     32.35 o 
  -2  19   9       51.04       90.76     46.37 o 
  -1  19   9      254.56      224.83     64.48 o 
   0  19   9        5.65        8.02     27.99 o 
   1  19   9      378.09      415.20     58.43 o 
   2  19   9        6.69        7.88     33.78 o 
  -7   0  10      240.23      234.21     86.76 o 
  -6   0  10       92.20       79.18     56.89 o 
  -5   0  10     1082.18     1102.32    133.70 o 
  -4   0  10        0.15       61.16     48.83 o 
  -3   0  10     2434.24     2084.68    169.26 o 
  -2   0  10      374.47      344.68     83.44 o 
  -1   0  10      925.08      904.14    119.48 o 
   0   0  10        1.71        5.22     30.82 o 
   1   0  10     1998.30     1948.61    159.78 o 
   2   0  10       20.92       20.39     40.77 o 
   3   0  10      781.47      754.32    113.31 o 
   4   0  10      223.21      281.62     81.07 o 
   5   0  10     1366.41     1359.76    145.55 o 
   6   0  10      119.69      113.31     65.90 o 
   7   0  10      341.72      331.41     93.87 o 
  -7   1  10       41.41        3.78     37.24 o 
  -6   1  10      251.06      218.08     57.14 o 
  -5   1  10       31.53       52.85     36.19 o 
  -4   1  10      737.11      684.37     79.93 o 
  -3   1  10      229.40      213.00     52.62 o 
  -2   1  10      963.00      954.38     85.62 o 
  -1   1  10      113.29      120.07     40.50 o 
   0   1  10      499.27      323.35     79.65 o 
   1   1  10       24.70       20.65     29.48 o 
   2   1  10      655.97      671.81     75.26 o 
   3   1  10        9.21        0.00     27.48 o 
   4   1  10      549.04      573.68     72.45 o 
   5   1  10      151.12      150.38     47.99 o 
   6   1  10      404.76      392.59     69.56 o 
   7   1  10       29.52       29.00     37.35 o 
  -7   2  10        0.56        9.20     35.87 o 
  -6   2  10       21.59        0.00     30.61 o 
  -5   2  10        0.35        0.00     26.38 o 
  -4   2  10        1.54        0.00     25.23 o 
  -3   2  10       21.07       20.06     28.14 o 
  -2   2  10       41.12       62.05     31.76 o 
  -1   2  10       21.26       28.81     27.64 o 
   0   2  10       32.30       44.72     28.89 o 
   1   2  10        9.54       39.35     45.04 o 
   2   2  10        2.34        0.01     24.80 o 
   3   2  10       34.86       69.22     37.02 o 
   4   2  10       15.40       47.10     34.15 o 
   5   2  10       15.43        8.80     31.77 o 
   6   2  10        0.02        0.00     30.90 o 
   7   2  10        4.50       12.49     35.44 o 
  -7   3  10        7.63        4.68     35.42 o 
  -6   3  10      284.92      285.87     63.48 o 
  -5   3  10       30.28        0.00     45.99 o 
  -4   3  10     1317.88     1271.93     97.88 o 
  -3   3  10       57.20       29.95     31.04 o 
  -2   3  10      724.47      744.42     78.37 o 
  -1   3  10        4.82       17.19     25.94 o 
   0   3  10      682.78      714.71     76.59 o 
   1   3  10       12.37        7.44     25.86 o 
   2   3  10      199.26      242.43     52.40 o 
   3   3  10       19.08        0.00     28.14 o 
   4   3  10      950.12     1072.56     89.88 o 
   5   3  10      254.96      238.46     68.75 o 
   6   3  10      510.96      581.78     77.78 o 
   7   3  10       29.70       46.46     39.89 o 
  -7   4  10      587.10      600.16     84.99 o 
  -6   4  10      124.10       70.45     39.68 o 
  -5   4  10     1256.79     1269.05     99.70 o 
  -4   4  10       43.24       21.12     25.54 o 
  -3   4  10     2542.91     2519.18    131.23 o 
  -2   4  10        7.04        0.00     24.97 o 
  -1   4  10     1266.18     1403.66     98.55 o 
   0   4  10        1.10        8.78     24.64 o 
   1   4  10     1854.08     1850.64    110.12 o 
   2   4  10        2.03        0.00     27.06 o 
   3   4  10     1791.12     1769.19    110.04 o 
   4   4  10       46.36       82.74     40.72 o 
   5   4  10     2131.83     2037.50    122.67 o 
   6   4  10       79.22       51.97     39.29 o 
   7   4  10      484.68      485.97    111.42 o 
  -7   5  10       18.37        0.00     28.15 o 
  -6   5  10      406.31      416.36     59.14 o 
  -5   5  10        0.11        0.00     22.89 o 
  -4   5  10      842.58      870.93     72.40 o 
  -3   5  10        6.42       17.01     24.08 o 
  -2   5  10     1658.27     1620.01    117.79 o 
  -1   5  10       98.15      116.69     39.05 o 
   0   5  10      314.67      372.65     70.64 o 
   1   5  10      152.26      174.19     45.77 o 
   2   5  10     1465.22     1530.92    149.82 o 
   3   5  10        5.55       22.94     28.96 o 
   4   5  10     1379.81     1372.71    101.41 o 
   5   5  10      159.53      201.28     54.59 o 
   6   5  10      536.39      566.48     78.04 o 
   7   5  10       25.57       28.45     58.32 o 
  -7   6  10        6.86       20.52     31.09 o 
  -6   6  10        1.84        5.63     26.27 o 
  -5   6  10       26.54       44.23     27.26 o 
  -4   6  10       48.51       37.54     28.24 o 
  -3   6  10       37.89       14.15     22.64 o 
  -2   6  10       26.95       16.56     24.18 o 
  -1   6  10       12.14       15.88     27.49 o 
   0   6  10       88.32       73.47     29.62 o 
   1   6  10      145.32      158.16     44.57 o 
   2   6  10        2.05        0.00     26.64 o 
   3   6  10       71.93       32.74     32.12 o 
   4   6  10       17.56       22.89     33.12 o 
   5   6  10       18.38       25.41     34.33 o 
   6   6  10       15.56       23.23     51.68 o 
  -6   7  10      156.04      140.12     40.79 o 
  -5   7  10       66.24       59.04     30.77 o 
  -4   7  10      669.20      699.93     68.03 o 
  -3   7  10       44.97       60.31     28.41 o 
  -2   7  10      276.59      329.14     49.20 o 
  -1   7  10        3.51       16.44     22.36 o 
   0   7  10     1033.12     1219.75     74.71 o 
   1   7  10       84.62       80.02     29.15 o 
   2   7  10      658.78      707.63     76.89 o 
   3   7  10        0.03        0.00     41.25 o 
   4   7  10      867.89      940.65     89.39 o 
   5   7  10       10.09       47.41     51.20 o 
   6   7  10      311.14      351.32     98.62 o 
  -6   8  10       65.36       66.64     33.04 o 
  -5   8  10      576.06      537.58     63.85 o 
  -4   8  10      117.80      137.23     38.84 o 
  -3   8  10     1284.07     1397.75    114.11 o 
  -2   8  10       14.71       15.47     24.73 o 
  -1   8  10      765.39      770.86     66.27 o 
   0   8  10      121.41       93.73     33.60 o 
   1   8  10      538.69      538.20     56.36 o 
   2   8  10      218.02      213.31     40.46 o 
   3   8  10     1176.55     1243.59     94.50 o 
   4   8  10       14.51       42.20     51.68 o 
   5   8  10      903.39      906.51    137.02 o 
   6   8  10       23.62       65.43     61.16 o 
  -6   9  10      248.15      251.44     50.28 o 
  -5   9  10       22.81       24.91     28.91 o 
  -4   9  10      544.76      570.24     63.68 o 
  -3   9  10       47.99       32.20     27.96 o 
  -2   9  10     1331.50     1449.90     83.76 o 
  -1   9  10       80.29       49.32     28.42 o 
   0   9  10      266.23      320.11     48.68 o 
   1   9  10       32.17        5.53     22.68 o 
   2   9  10      527.39      494.43     67.23 o 
   3   9  10       22.05       27.27     30.08 o 
   4   9  10      559.70      454.20    105.25 o 
   5   9  10       94.93       84.39     62.11 o 
   6   9  10      524.45      472.22    116.16 o 
  -6  10  10       11.43        8.95     28.90 o 
  -5  10  10       28.64       34.04     38.67 o 
  -4  10  10       10.78       13.96     27.51 o 
  -3  10  10       81.18       80.01     32.90 o 
  -2  10  10        8.37        1.74     23.63 o 
  -1  10  10       41.71       23.87     25.07 o 
   0  10  10       68.69       79.45     30.36 o 
   1  10  10        1.80        0.00     21.40 o 
   2  10  10       12.01        0.00     26.64 o 
   3  10  10       28.43        7.11     38.88 o 
   4  10  10        2.93       39.65     31.51 o 
   5  10  10        7.64       26.86     34.21 o 
  -5  11  10       30.74        5.46     28.35 o 
  -4  11  10      231.38      220.11     46.05 o 
  -3  11  10        7.42       15.48     26.51 o 
  -2  11  10      605.70      627.57     64.60 o 
  -1  11  10       14.82        4.40     24.16 o 
   0  11  10      458.45      434.32     54.56 o 
   1  11  10        0.26        8.26     24.45 o 
   2  11  10      358.66      383.81     62.52 o 
   3  11  10       14.16       31.77     45.51 o 
   4  11  10      350.71      397.74     67.33 o 
   5  11  10       87.49      115.07     46.08 o 
  -5  12  10      674.63      721.12     73.42 o 
  -4  12  10       38.15       29.35     31.39 o 
  -3  12  10     1375.35     1329.18     85.91 o 
  -2  12  10       40.46       23.49     27.86 o 
  -1  12  10     1692.15     1794.42     93.03 o 
   0  12  10      157.09      115.06     34.51 o 
   1  12  10      604.44      634.88     62.13 o 
   2  12  10       86.82       88.19     58.79 o 
   3  12  10     1290.61     1337.17    135.36 o 
   4  12  10       87.44      107.73     41.45 o 
   5  12  10      883.10      927.35     95.21 o 
  -4  13  10      682.99      814.42     75.36 o 
  -3  13  10       72.07       69.71     32.61 o 
  -2  13  10      753.16      896.31     92.27 o 
  -1  13  10       72.57       68.97     32.99 o 
   0  13  10      332.07      431.23     55.81 o 
   1  13  10        2.75        0.00     32.00 o 
   2  13  10     1072.51     1119.31     94.88 o 
   3  13  10       87.13       46.91     44.57 o 
   4  13  10      524.93      519.33     76.93 o 
  -4  14  10       13.09       17.74     32.00 o 
  -3  14  10       20.58        6.70     28.23 o 
  -2  14  10        7.64       30.04     38.33 o 
  -1  14  10        1.41       15.40     25.81 o 
   0  14  10        3.10       12.59     32.58 o 
   1  14  10      219.60      165.82     51.06 o 
   2  14  10      100.39      117.74     45.40 o 
   3  14  10       96.73       78.66     41.35 o 
   4  14  10       28.19       49.24     37.65 o 
  -3  15  10       48.08       44.89     34.91 o 
  -2  15  10      386.14      327.79     66.51 o 
  -1  15  10        0.39        0.38     24.10 o 
   0  15  10        3.93        7.00     34.70 o 
   1  15  10        0.08        2.96     25.28 o 
   2  15  10      104.11      125.83     47.42 o 
   3  15  10       24.06       49.27     38.63 o 
  -2  16  10        1.46       29.41     36.51 o 
  -1  16  10      536.89      606.34     82.60 o 
   0  16  10       55.59       90.10     36.39 o 
   1  16  10      182.36      191.10     43.59 o 
   2  16  10        2.60        0.00     32.47 o 
  -5   1  11      519.48      528.85     81.80 o 
  -4   1  11       12.16       10.51     33.59 o 
  -3   1  11      881.47      771.11     87.13 o 
  -2   1  11        0.09        0.00     27.99 o 
  -1   1  11      960.45     1061.35     90.52 o 
   0   1  11        0.02        0.00     22.96 o 
   1   1  11      272.13      287.79     86.29 o 
   2   1  11        4.34        4.86     29.30 o 
   3   1  11      525.79      538.97     75.92 o 
   4   1  11       76.75       87.66     43.73 o 
   5   1  11      472.47      415.69     72.90 o 
  -5   2  11       10.74        0.00     32.05 o 
  -4   2  11     1582.02     1619.47    187.28 o 
  -3   2  11       31.70        2.45     30.27 o 
  -2   2  11     1582.39     1733.93    115.66 o 
  -1   2  11       22.67       28.15     31.16 o 
   0   2  11      997.55     1051.84     90.68 o 
   1   2  11        6.78        0.00     26.14 o 
   2   2  11      572.63      511.37     72.97 o 
   3   2  11      181.60      229.97     55.48 o 
   4   2  11     1386.11     1343.19    106.22 o 
   5   2  11      160.98      234.66     59.29 o 
  -5   3  11      296.77      236.30     61.84 o 
  -4   3  11        5.73        0.00     28.96 o 
  -3   3  11      542.47      552.05    118.29 o 
  -2   3  11       54.28       36.88     33.11 o 
  -1   3  11     1247.48     1236.32     98.71 o 
   0   3  11       35.24       23.71     42.20 o 
   1   3  11      421.11      419.69     68.14 o 
   2   3  11       54.45       15.65     50.73 o 
   3   3  11      766.75      800.90     87.95 o 
   4   3  11      166.28      192.63     54.90 o 
   5   3  11      811.68      798.34     91.86 o 
  -5   4  11        6.55        0.00     31.01 o 
  -4   4  11        5.59       11.12     31.66 o 
  -3   4  11        0.52       11.26     30.35 o 
  -2   4  11        0.79       11.74     29.32 o 
  -1   4  11       10.60        1.93     46.23 o 
   0   4  11       81.22       40.88     33.48 o 
   1   4  11       97.17       38.38     33.37 o 
   2   4  11       47.53       55.00     37.81 o 
   3   4  11        0.00        0.00     32.69 o 
   4   4  11       24.26       57.79     40.88 o 
   5   4  11        4.33       54.95     41.89 o 
  -5   5  11      309.49      331.29     68.05 o 
  -4   5  11       40.74       47.62     36.55 o 
  -3   5  11      640.58      536.47     77.92 o 
  -2   5  11      223.22      192.92     51.50 o 
  -1   5  11      385.17      417.07     68.22 o 
   0   5  11        3.77       13.14     29.83 o 
   1   5  11       77.19       66.39     36.32 o 
   2   5  11        2.19        4.54     29.38 o 
   3   5  11      397.75      417.15     70.29 o 
   4   5  11       29.48       13.50     37.44 o 
   5   5  11      387.80      475.49     76.69 o 
  -5   6  11       15.77        0.00     26.15 o 
  -4   6  11     1034.88     1067.04     82.10 o 
  -3   6  11       54.31       51.03     32.73 o 
  -2   6  11     1472.17     1587.85     91.49 o 
  -1   6  11       98.83      132.62     45.41 o 
   0   6  11      254.72      274.68     58.02 o 
   1   6  11       79.20       47.89     33.74 o 
   2   6  11      899.44      986.72     92.68 o 
   3   6  11       57.99       51.24     39.35 o 
   4   6  11     1179.92     1169.37    101.64 o 
   5   6  11      124.77      165.94     79.18 o 
  -5   7  11      348.05      290.57     55.02 o 
  -4   7  11        9.63        8.42     28.41 o 
  -3   7  11      640.94      624.45     67.96 o 
  -2   7  11        0.36        8.22     26.14 o 
  -1   7  11      400.55      338.21     53.32 o 
   0   7  11       19.22       23.16     32.53 o 
   1   7  11       35.27       38.40     33.86 o 
   2   7  11       53.92       25.33     32.74 o 
   3   7  11      405.26      415.88     70.60 o 
   4   7  11       23.63       30.82     60.21 o 
  -4   8  11       79.84       52.04     32.70 o 
  -3   8  11       27.08       31.04     29.52 o 
  -2   8  11       96.75       86.72     35.99 o 
  -1   8  11       47.93       59.64     37.21 o 
   0   8  11       39.67       44.72     28.13 o 
   1   8  11        0.97        8.71     29.16 o 
   2   8  11        0.98       19.75     29.39 o 
   3   8  11        0.01        0.98     30.62 o 
   4   8  11       11.80       30.34     55.47 o 
  -4   9  11       34.79       34.35     32.52 o 
  -3   9  11      284.34      288.00     52.51 o 
  -2   9  11        0.22        6.55     25.11 o 
  -1   9  11      286.30      270.39     60.39 o 
   0   9  11       24.44       22.54     27.25 o 
   1   9  11      191.36      228.81     45.10 o 
   2   9  11       35.52        4.68     32.14 o 
   3   9  11      313.92      372.43     66.88 o 
   4   9  11       55.73       18.49     58.32 o 
  -3  10  11        5.11       10.10     29.19 o 
  -2  10  11     1847.25     1942.49    102.91 o 
  -1  10  11       43.83       68.20     32.06 o 
   0  10  11      290.02      261.93     47.33 o 
   1  10  11       58.86       73.81     33.06 o 
   2  10  11      659.93      659.00    108.81 o 
   3  10  11       96.95      174.00     75.86 o 
  -3  11  11      824.22      858.27     78.23 o 
  -2  11  11       15.78       19.66     30.43 o 
  -1  11  11      853.52      934.12     77.68 o 
   0  11  11       21.56       17.59     27.47 o 
   1  11  11      211.27      167.68     41.75 o 
   2  11  11      165.09      213.83     83.44 o 
   3  11  11      399.08      417.22    106.68 o 
  -2  12  11       30.38        0.00     27.37 o 
  -1  12  11       16.35        0.00     28.38 o 
   0  12  11       12.33        0.00     26.23 o 
   1  12  11        9.29       26.75     27.46 o 
   2  12  11       45.11       27.02     51.68 o 
  -1  13  11      228.03      237.17     50.59 o 
   0  13  11       32.08       20.66     29.36 o 
   1  13  11      104.99       22.76     50.26 o 
  -3   0  12      915.01      893.71    141.76 o 
  -2   0  12       19.67        1.90     46.46 o 
  -1   0  12     1063.43     1250.24    149.35 o 
   0   0  12       14.90       23.71     47.89 o 
   1   0  12      337.65      286.84     90.08 o 
   2   0  12       39.40       27.02     56.42 o 
   3   0  12      589.60      363.17     99.09 o 
  -3   1  12        0.91        1.24     32.92 o 
  -2   1  12      372.27      345.34     69.78 o 
  -1   1  12        1.35       21.80     33.54 o 
   0   1  12      530.66      530.94     79.01 o 
   1   1  12        0.10       16.12     46.94 o 
   2   1  12      130.20      170.68     78.23 o 
   3   1  12      144.68      178.64     56.95 o 
  -3   2  12        3.12        0.00     34.36 o 
  -2   2  12        0.23        9.63     33.17 o 
  -1   2  12        0.50       14.37     33.02 o 
   0   2  12        5.85       29.59     32.81 o 
   1   2  12       70.17       22.76     47.41 o 
   2   2  12       11.17        0.00     53.10 o 
   3   2  12        3.91        0.00     35.87 o 
  -3   3  12       12.02        0.00     31.41 o 
  -2   3  12      646.97      614.20     85.48 o 
  -1   3  12       48.04       18.37     36.30 o 
   0   3  12       88.35      106.06     44.01 o 
   1   3  12        1.70        0.00     28.82 o 
   2   3  12      127.84      226.22     58.64 o 
  -2   4  12       86.87       91.39     44.34 o 
  -1   4  12     1033.75      974.41    101.46 o 
   0   4  12      185.82      193.24     58.16 o 
   1   4  12      292.29      259.57     62.65 o 
   2   4  12       40.60        7.38     35.48 o 
  -2   5  12      332.38      310.59     68.64 o 
  -1   5  12      157.18      154.33     53.59 o 
   0   5  12      714.22      639.58    120.43 o 
   1   5  12       96.02      124.64     46.58 o 
   2   5  12       94.57       44.39     41.35 o 
  -2   6  12        1.71        1.79     33.68 o 
  -1   6  12       25.74       82.50     44.25 o 
   0   6  12        9.37       38.40     51.20 o 
   1   6  12        7.24        0.00     31.91 o 
  -1   7  12       77.45       84.14     46.17 o 
   0   7  12      161.12      222.19     57.15 o 
   1   7  12        0.22       11.03     34.43 o 
                                                 
